# Supplementary material for: Burnout and coping strategies among resident physicians at an Indonesian tertiary referral hospital during COVID-19 pandemic
Source: PLoS One. 2023 Jan 20;18(1):e0280313. doi: 10.1371/journal.pone.0280313 (PMC9858322; doi:10.1371/journal.pone.0280313)
Supplement: S1 Data — (XLSX) [file pone.0280313.s001.xlsx]

## Sheet: Data
Data Lengkap/Tidak	Inisial nama	Jenis kelamin	JK	Program studi	JP	Prodi	Tahun pendidikan	TP	Saya telah membaca semua penjelasan tentang penelitian ini. Saya telah diberikan kesempatan untuk bertanya dan semua pertanyaan saya telah dijawab dengan jelas. Saya bersedia untuk berpartisipasi pada studi penelitian ini dengan sukarela.	Saya merasa letih secara emosional setelah bekerja.	EE_MBI_1	Saya merasa tidak berdaya di saat-saat akhir hari kerja.	EE_MBI_2	Saya merasa lelah saat bangun pagi hari dan harus menghadapi hari kerja lagi.	EE_MBI_3	Bekerja dengan orang-orang sepanjang hari sungguh-sungguh merupakan tekanan bagi saya.	EE_MBI_6	Saya merasa jenuh dengan pekerjaan saya	EE_MBI_8	Saya merasa frustasi akibat pekerjaan saya.	EE_MBI_13	Saya merasa bahwa saya bekerja melebihi tanggung jawab saya.	EE_MBI_14	Pekerjaan yang berhubungan langsung dengan orang-orang menimbulkan stres yang kuat bagi saya.	EE_MBI_16	Saya merasa bahwa saya berada di batas kesabaran saya.	EE_MBI_20	Saya memperlakukan orang-orang seakan-akan mereka makhluk yang tidak berjiwa.	DP_MBI_5	Saya menjadi lebih tidak berperasaan terhadap orang setelah saya melakukan pekerjaan ini.	DP_MBI_10	Saya khawatir pekerjaan ini membuat saya lebih emosional.	DP_MBI_11	Saya tidak terlalu peduli dengan apa yang terjadi terhadap beberapa pasien.	DP_MBI_15	Saya merasa bahwa beberapa pasien menyalahkan saya untuk beberapa masalah mereka	DP_MBI_22	Saya mudah mengerti bagaimana perasaan pasien saya mengenai sesuatu.	PA_MBI_4	Saya mudah memahami dengan efektif masalah yang dihadapi pasien saya.	PA_MBI_7	Saya secara positif mempengaruhi kehidupan orang lain melalui pekerjaan saya.	PA_MBI_9	Saya merasa sangat bersemangat.	PA_MBI_12	Saya dapat dengan mudah menciptakan suasana santai dengan pasien saya.	PA_MBI_17	Saya merasa bahagia setelah bekerja dengan erat bersama pasien.	PA_MBI_18
Data Lengkap	A	Perempuan	1	PPDS Patologi Anatomi	1	1	Madya	2	Ya	Beberapa kali dalam sebulan	3	Beberapa kali dalam sebulan	3	Beberapa kali dalam sebulan	3	Beberapa kali dalam sebulan	3	Beberapa kali dalam sebulan	3	Beberapa kali dalam sebulan	3	Beberapa kali dalam sebulan	3	Beberapa kali dalam sebulan	3	Beberapa kali dalam sebulan	3	Tidak pernah	0	Beberapa kali dalam sebulan	3	Beberapa kali dalam sebulan	3	Beberapa kali dalam sebulan	3	Beberapa kali dalam sebulan	3	Beberapa kali dalam seminggu	5	Beberapa kali dalam seminggu	5	Beberapa kali dalam seminggu	5	Beberapa kali dalam seminggu	5	Beberapa kali dalam seminggu	5	Beberapa kali dalam seminggu	5
Data Lengkap	AF	Perempuan	1	PPDS Patologi Anatomi	1	1	Senior	3	Ya	Beberapa kali dalam setahun atau lebih sedikit dari itu	1	Tidak pernah	0	Tidak pernah	0	Tidak pernah	0	Beberapa kali dalam setahun atau lebih sedikit dari itu	1	Tidak pernah	0	Tidak pernah	0	Tidak pernah	0	Beberapa kali dalam setahun atau lebih sedikit dari itu	1	Tidak pernah	0	Tidak pernah	0	Tidak pernah	0	Tidak pernah	0	Tidak pernah	0	Beberapa kali dalam setahun atau lebih sedikit dari itu	1	Beberapa kali dalam setahun atau lebih sedikit dari itu	1	Beberapa kali dalam setahun atau lebih sedikit dari itu	1	Beberapa kali dalam setahun atau lebih sedikit dari itu	1	Beberapa kali dalam setahun atau lebih sedikit dari itu	1	Beberapa kali dalam setahun atau lebih sedikit dari itu	1
Data Lengkap	AYU	Perempuan	1	PPDS Patologi Anatomi	1	1	Senior	3	Ya	Beberapa kali dalam sebulan	3	Satu kali dalam sebulan	2	Beberapa kali dalam sebulan	3	Beberapa kali dalam sebulan	3	Beberapa kali dalam setahun atau lebih sedikit dari itu	1	Beberapa kali dalam setahun atau lebih sedikit dari itu	1	Beberapa kali dalam setahun atau lebih sedikit dari itu	1	Beberapa kali dalam setahun atau lebih sedikit dari itu	1	Beberapa kali dalam setahun atau lebih sedikit dari itu	1	Beberapa kali dalam setahun atau lebih sedikit dari itu	1	Beberapa kali dalam setahun atau lebih sedikit dari itu	1	Beberapa kali dalam setahun atau lebih sedikit dari itu	1	Beberapa kali dalam setahun atau lebih sedikit dari itu	1	Beberapa kali dalam setahun atau lebih sedikit dari itu	1	Beberapa kali dalam setahun atau lebih sedikit dari itu	1	Beberapa kali dalam setahun atau lebih sedikit dari itu	1	Beberapa kali dalam sebulan	3	Beberapa kali dalam sebulan	3	Beberapa kali dalam sebulan	3	Beberapa kali dalam sebulan	3
Data Lengkap	BPR	Laki-laki	2	PPDS Patologi Anatomi	1	1	Junior	1	Ya	Beberapa kali dalam sebulan	3	Beberapa kali dalam sebulan	3	Satu kali dalam seminggu	4	Beberapa kali dalam sebulan	3	Satu kali dalam sebulan	2	Beberapa kali dalam setahun atau lebih sedikit dari itu	1	Beberapa kali dalam setahun atau lebih sedikit dari itu	1	Beberapa kali dalam setahun atau lebih sedikit dari itu	1	Beberapa kali dalam setahun atau lebih sedikit dari itu	1	Tidak pernah	0	Tidak pernah	0	Tidak pernah	0	Tidak pernah	0	Tidak pernah	0	Setiap saat	6	Beberapa kali dalam seminggu	5	Setiap saat	6	Beberapa kali dalam seminggu	5	Beberapa kali dalam seminggu	5	Beberapa kali dalam seminggu	5
Data Lengkap	Dne	Perempuan	1	PPDS Patologi Anatomi	1	1	Junior	1	Ya	Beberapa kali dalam sebulan	3	Tidak pernah	0	Beberapa kali dalam setahun atau lebih sedikit dari itu	1	Beberapa kali dalam setahun atau lebih sedikit dari itu	1	Satu kali dalam sebulan	2	Satu kali dalam sebulan	2	Beberapa kali dalam setahun atau lebih sedikit dari itu	1	Beberapa kali dalam setahun atau lebih sedikit dari itu	1	Beberapa kali dalam setahun atau lebih sedikit dari itu	1	Tidak pernah	0	Tidak pernah	0	Tidak pernah	0	Tidak pernah	0	Tidak pernah	0	Tidak pernah	0	Tidak pernah	0	Tidak pernah	0	Beberapa kali dalam setahun atau lebih sedikit dari itu	1	Beberapa kali dalam setahun atau lebih sedikit dari itu	1	Beberapa kali dalam setahun atau lebih sedikit dari itu	1
Data Lengkap	DS	Laki-laki	2	PPDS Patologi Anatomi	1	1	Senior	3	Ya	Beberapa kali dalam setahun atau lebih sedikit dari itu	1	Beberapa kali dalam setahun atau lebih sedikit dari itu	1	Beberapa kali dalam sebulan	3	Tidak pernah	0	Beberapa kali dalam setahun atau lebih sedikit dari itu	1	Tidak pernah	0	Beberapa kali dalam setahun atau lebih sedikit dari itu	1	Tidak pernah	0	Tidak pernah	0	Tidak pernah	0	Tidak pernah	0	Tidak pernah	0	Tidak pernah	0	Tidak pernah	0	Setiap saat	6	Setiap saat	6	Beberapa kali dalam seminggu	5	Beberapa kali dalam seminggu	5	Beberapa kali dalam seminggu	5	Satu kali dalam seminggu	4
Data Lengkap	DY	Perempuan	1	PPDS Patologi Anatomi	1	1	Junior	1	Ya	Beberapa kali dalam setahun atau lebih sedikit dari itu	1	Tidak pernah	0	Beberapa kali dalam setahun atau lebih sedikit dari itu	1	Beberapa kali dalam setahun atau lebih sedikit dari itu	1	Tidak pernah	0	Tidak pernah	0	Tidak pernah	0	Tidak pernah	0	Tidak pernah	0	Tidak pernah	0	Tidak pernah	0	Tidak pernah	0	Tidak pernah	0	Tidak pernah	0	Setiap saat	6	Setiap saat	6	Setiap saat	6	Setiap saat	6	Setiap saat	6	Setiap saat	6
Data Lengkap	ELA	Perempuan	1	PPDS Patologi Anatomi	1	1	Madya	2	Ya	Tidak pernah	0	Tidak pernah	0	Tidak pernah	0	Tidak pernah	0	Tidak pernah	0	Tidak pernah	0	Tidak pernah	0	Tidak pernah	0	Tidak pernah	0	Tidak pernah	0	Tidak pernah	0	Tidak pernah	0	Tidak pernah	0	Tidak pernah	0	Setiap saat	6	Setiap saat	6	Setiap saat	6	Setiap saat	6	Setiap saat	6	Setiap saat	6
Data Lengkap	FAR	Perempuan	1	PPDS Patologi Anatomi	1	1	Madya	2	Ya	Beberapa kali dalam sebulan	3	Beberapa kali dalam sebulan	3	Beberapa kali dalam sebulan	3	Beberapa kali dalam setahun atau lebih sedikit dari itu	1	Beberapa kali dalam sebulan	3	Tidak pernah	0	Beberapa kali dalam setahun atau lebih sedikit dari itu	1	Beberapa kali dalam setahun atau lebih sedikit dari itu	1	Beberapa kali dalam setahun atau lebih sedikit dari itu	1	Tidak pernah	0	Tidak pernah	0	Beberapa kali dalam setahun atau lebih sedikit dari itu	1	Tidak pernah	0	Tidak pernah	0	Setiap saat	6	Setiap saat	6	Beberapa kali dalam seminggu	5	Beberapa kali dalam seminggu	5	Beberapa kali dalam seminggu	5	Beberapa kali dalam seminggu	5
Data Lengkap	FDP	Perempuan	1	PPDS Patologi Anatomi	1	1	Madya	2	Ya	Beberapa kali dalam setahun atau lebih sedikit dari itu	1	Beberapa kali dalam setahun atau lebih sedikit dari itu	1	Beberapa kali dalam sebulan	3	Tidak pernah	0	Beberapa kali dalam setahun atau lebih sedikit dari itu	1	Tidak pernah	0	Beberapa kali dalam setahun atau lebih sedikit dari itu	1	Tidak pernah	0	Tidak pernah	0	Tidak pernah	0	Tidak pernah	0	Tidak pernah	0	Tidak pernah	0	Tidak pernah	0	Beberapa kali dalam sebulan	3	Beberapa kali dalam sebulan	3	Beberapa kali dalam setahun atau lebih sedikit dari itu	1	Beberapa kali dalam seminggu	5	Beberapa kali dalam setahun atau lebih sedikit dari itu	1	Beberapa kali dalam setahun atau lebih sedikit dari itu	1
Data Lengkap	GRP	Laki-laki	2	PPDS Patologi Anatomi	1	1	Senior	3	Ya	Setiap saat	6	Setiap saat	6	Setiap saat	6	Beberapa kali dalam seminggu	5	Beberapa kali dalam seminggu	5	Setiap saat	6	Setiap saat	6	Beberapa kali dalam seminggu	5	Beberapa kali dalam seminggu	5	Beberapa kali dalam sebulan	3	Beberapa kali dalam setahun atau lebih sedikit dari itu	1	Setiap saat	6	Tidak pernah	0	Tidak pernah	0	Satu kali dalam sebulan	2	Setiap saat	6	Setiap saat	6	Beberapa kali dalam setahun atau lebih sedikit dari itu	1	Beberapa kali dalam sebulan	3	Beberapa kali dalam setahun atau lebih sedikit dari itu	1
Data Lengkap	HM	Perempuan	1	PPDS Patologi Anatomi	1	1	Junior	1	Ya	Beberapa kali dalam sebulan	3	Beberapa kali dalam sebulan	3	Beberapa kali dalam sebulan	3	Beberapa kali dalam sebulan	3	Beberapa kali dalam sebulan	3	Beberapa kali dalam sebulan	3	Beberapa kali dalam sebulan	3	Beberapa kali dalam setahun atau lebih sedikit dari itu	1	Beberapa kali dalam setahun atau lebih sedikit dari itu	1	Tidak pernah	0	Tidak pernah	0	Tidak pernah	0	Tidak pernah	0	Tidak pernah	0	Tidak pernah	0	Tidak pernah	0	Beberapa kali dalam sebulan	3	Beberapa kali dalam sebulan	3	Tidak pernah	0	Tidak pernah	0
Data Lengkap	ID	Perempuan	1	PPDS Patologi Anatomi	1	1	Junior	1	Ya	Satu kali dalam seminggu	4	Tidak pernah	0	Beberapa kali dalam sebulan	3	Tidak pernah	0	Satu kali dalam sebulan	2	Beberapa kali dalam setahun atau lebih sedikit dari itu	1	Tidak pernah	0	Beberapa kali dalam setahun atau lebih sedikit dari itu	1	Setiap saat	6	Tidak pernah	0	Tidak pernah	0	Tidak pernah	0	Tidak pernah	0	Beberapa kali dalam setahun atau lebih sedikit dari itu	1	Beberapa kali dalam seminggu	5	Beberapa kali dalam seminggu	5	Beberapa kali dalam seminggu	5	Setiap saat	6	Beberapa kali dalam seminggu	5	Beberapa kali dalam seminggu	5
Data Lengkap	Ine	Perempuan	1	PPDS Patologi Anatomi	1	1	Madya	2	Ya	Beberapa kali dalam setahun atau lebih sedikit dari itu	1	Tidak pernah	0	Beberapa kali dalam setahun atau lebih sedikit dari itu	1	Beberapa kali dalam setahun atau lebih sedikit dari itu	1	Beberapa kali dalam setahun atau lebih sedikit dari itu	1	Tidak pernah	0	Beberapa kali dalam setahun atau lebih sedikit dari itu	1	Beberapa kali dalam setahun atau lebih sedikit dari itu	1	Tidak pernah	0	Tidak pernah	0	Tidak pernah	0	Tidak pernah	0	Tidak pernah	0	Tidak pernah	0	Beberapa kali dalam setahun atau lebih sedikit dari itu	1	Beberapa kali dalam setahun atau lebih sedikit dari itu	1	Beberapa kali dalam setahun atau lebih sedikit dari itu	1	Beberapa kali dalam setahun atau lebih sedikit dari itu	1	Beberapa kali dalam setahun atau lebih sedikit dari itu	1	Beberapa kali dalam setahun atau lebih sedikit dari itu	1
Data Lengkap	Int	Perempuan	1	PPDS Patologi Anatomi	1	1	Senior	3	Ya	Beberapa kali dalam sebulan	3	Beberapa kali dalam sebulan	3	Beberapa kali dalam sebulan	3	Beberapa kali dalam setahun atau lebih sedikit dari itu	1	Beberapa kali dalam sebulan	3	Beberapa kali dalam setahun atau lebih sedikit dari itu	1	Beberapa kali dalam setahun atau lebih sedikit dari itu	1	Beberapa kali dalam setahun atau lebih sedikit dari itu	1	Beberapa kali dalam setahun atau lebih sedikit dari itu	1	Tidak pernah	0	Tidak pernah	0	Beberapa kali dalam setahun atau lebih sedikit dari itu	1	Tidak pernah	0	Tidak pernah	0	Beberapa kali dalam setahun atau lebih sedikit dari itu	1	Beberapa kali dalam setahun atau lebih sedikit dari itu	1	Beberapa kali dalam sebulan	3	Beberapa kali dalam sebulan	3	Beberapa kali dalam setahun atau lebih sedikit dari itu	1	Beberapa kali dalam setahun atau lebih sedikit dari itu	1
Data Lengkap	J	Perempuan	1	PPDS Patologi Anatomi	1	1	Junior	1	Ya	Beberapa kali dalam sebulan	3	Beberapa kali dalam sebulan	3	Beberapa kali dalam sebulan	3	Satu kali dalam sebulan	2	Satu kali dalam sebulan	2	Beberapa kali dalam setahun atau lebih sedikit dari itu	1	Satu kali dalam seminggu	4	Beberapa kali dalam setahun atau lebih sedikit dari itu	1	Satu kali dalam sebulan	2	Beberapa kali dalam setahun atau lebih sedikit dari itu	1	Satu kali dalam sebulan	2	Satu kali dalam sebulan	2	Beberapa kali dalam setahun atau lebih sedikit dari itu	1	Beberapa kali dalam setahun atau lebih sedikit dari itu	1	Satu kali dalam sebulan	2	Satu kali dalam sebulan	2	Satu kali dalam sebulan	2	Satu kali dalam sebulan	2	Satu kali dalam sebulan	2	Beberapa kali dalam setahun atau lebih sedikit dari itu	1
Data Lengkap	KA	Perempuan	1	PPDS Patologi Anatomi	1	1	Senior	3	Ya	Beberapa kali dalam setahun atau lebih sedikit dari itu	1	Beberapa kali dalam setahun atau lebih sedikit dari itu	1	Beberapa kali dalam setahun atau lebih sedikit dari itu	1	Beberapa kali dalam setahun atau lebih sedikit dari itu	1	Beberapa kali dalam setahun atau lebih sedikit dari itu	1	Tidak pernah	0	Tidak pernah	0	Tidak pernah	0	Tidak pernah	0	Tidak pernah	0	Beberapa kali dalam setahun atau lebih sedikit dari itu	1	Beberapa kali dalam setahun atau lebih sedikit dari itu	1	Beberapa kali dalam setahun atau lebih sedikit dari itu	1	Beberapa kali dalam setahun atau lebih sedikit dari itu	1	Tidak pernah	0	Beberapa kali dalam setahun atau lebih sedikit dari itu	1	Beberapa kali dalam sebulan	3	Beberapa kali dalam seminggu	5	Beberapa kali dalam setahun atau lebih sedikit dari itu	1	Beberapa kali dalam setahun atau lebih sedikit dari itu	1
Data Lengkap	Lau	Perempuan	1	PPDS Patologi Anatomi	1	1	Madya	2	Ya	Beberapa kali dalam setahun atau lebih sedikit dari itu	1	Beberapa kali dalam setahun atau lebih sedikit dari itu	1	Beberapa kali dalam setahun atau lebih sedikit dari itu	1	Beberapa kali dalam setahun atau lebih sedikit dari itu	1	Beberapa kali dalam setahun atau lebih sedikit dari itu	1	Beberapa kali dalam setahun atau lebih sedikit dari itu	1	Beberapa kali dalam setahun atau lebih sedikit dari itu	1	Beberapa kali dalam setahun atau lebih sedikit dari itu	1	Beberapa kali dalam setahun atau lebih sedikit dari itu	1	Beberapa kali dalam setahun atau lebih sedikit dari itu	1	Beberapa kali dalam setahun atau lebih sedikit dari itu	1	Beberapa kali dalam setahun atau lebih sedikit dari itu	1	Beberapa kali dalam setahun atau lebih sedikit dari itu	1	Beberapa kali dalam setahun atau lebih sedikit dari itu	1	Beberapa kali dalam setahun atau lebih sedikit dari itu	1	Beberapa kali dalam setahun atau lebih sedikit dari itu	1	Beberapa kali dalam setahun atau lebih sedikit dari itu	1	Beberapa kali dalam setahun atau lebih sedikit dari itu	1	Beberapa kali dalam setahun atau lebih sedikit dari itu	1	Beberapa kali dalam setahun atau lebih sedikit dari itu	1
Data Lengkap	L	Perempuan	1	PPDS Patologi Anatomi	1	1	Madya	2	Ya	Beberapa kali dalam sebulan	3	Beberapa kali dalam sebulan	3	Beberapa kali dalam setahun atau lebih sedikit dari itu	1	Tidak pernah	0	Beberapa kali dalam setahun atau lebih sedikit dari itu	1	Tidak pernah	0	Tidak pernah	0	Tidak pernah	0	Tidak pernah	0	Tidak pernah	0	Tidak pernah	0	Tidak pernah	0	Tidak pernah	0	Tidak pernah	0	Beberapa kali dalam sebulan	3	Beberapa kali dalam seminggu	5	Setiap saat	6	Beberapa kali dalam seminggu	5	Beberapa kali dalam sebulan	3	Beberapa kali dalam sebulan	3
Data Lengkap	LYD	Perempuan	1	PPDS Patologi Anatomi	1	1	Madya	2	Ya	Beberapa kali dalam seminggu	5	Beberapa kali dalam sebulan	3	Setiap saat	6	Beberapa kali dalam seminggu	5	Beberapa kali dalam seminggu	5	Beberapa kali dalam seminggu	5	Setiap saat	6	Beberapa kali dalam seminggu	5	Beberapa kali dalam sebulan	3	Tidak pernah	0	Beberapa kali dalam setahun atau lebih sedikit dari itu	1	Beberapa kali dalam setahun atau lebih sedikit dari itu	1	Beberapa kali dalam setahun atau lebih sedikit dari itu	1	Beberapa kali dalam sebulan	3	Beberapa kali dalam seminggu	5	Beberapa kali dalam seminggu	5	Beberapa kali dalam seminggu	5	Satu kali dalam sebulan	2	Beberapa kali dalam seminggu	5	Beberapa kali dalam sebulan	3
Data Lengkap	Mei	Perempuan	1	PPDS Patologi Anatomi	1	1	Madya	2	Ya	Beberapa kali dalam sebulan	3	Beberapa kali dalam sebulan	3	Beberapa kali dalam sebulan	3	Beberapa kali dalam setahun atau lebih sedikit dari itu	1	Beberapa kali dalam setahun atau lebih sedikit dari itu	1	Beberapa kali dalam setahun atau lebih sedikit dari itu	1	Tidak pernah	0	Tidak pernah	0	Beberapa kali dalam setahun atau lebih sedikit dari itu	1	Tidak pernah	0	Tidak pernah	0	Tidak pernah	0	Tidak pernah	0	Tidak pernah	0	Setiap saat	6	Setiap saat	6	Beberapa kali dalam seminggu	5	Beberapa kali dalam seminggu	5	Beberapa kali dalam seminggu	5	Beberapa kali dalam seminggu	5
Data Lengkap	Mic	Perempuan	1	PPDS Patologi Anatomi	1	1	Junior	1	Ya	Tidak pernah	0	Tidak pernah	0	Tidak pernah	0	Tidak pernah	0	Beberapa kali dalam setahun atau lebih sedikit dari itu	1	Beberapa kali dalam setahun atau lebih sedikit dari itu	1	Tidak pernah	0	Tidak pernah	0	Beberapa kali dalam setahun atau lebih sedikit dari itu	1	Tidak pernah	0	Tidak pernah	0	Tidak pernah	0	Tidak pernah	0	Tidak pernah	0	Setiap saat	6	Setiap saat	6	Beberapa kali dalam seminggu	5	Beberapa kali dalam seminggu	5	Setiap saat	6	Setiap saat	6
Data Lengkap	Sal	Perempuan	1	PPDS Patologi Anatomi	1	1	Junior	1	Ya	Beberapa kali dalam setahun atau lebih sedikit dari itu	1	Beberapa kali dalam setahun atau lebih sedikit dari itu	1	Beberapa kali dalam setahun atau lebih sedikit dari itu	1	Satu kali dalam sebulan	2	Beberapa kali dalam setahun atau lebih sedikit dari itu	1	Beberapa kali dalam setahun atau lebih sedikit dari itu	1	Beberapa kali dalam setahun atau lebih sedikit dari itu	1	Tidak pernah	0	Tidak pernah	0	Tidak pernah	0	Tidak pernah	0	Tidak pernah	0	Beberapa kali dalam setahun atau lebih sedikit dari itu	1	Tidak pernah	0	Tidak pernah	0	Tidak pernah	0	Tidak pernah	0	Beberapa kali dalam seminggu	5	Tidak pernah	0	Tidak pernah	0
Data Lengkap	swr	Perempuan	1	PPDS Patologi Anatomi	1	1	Madya	2	Ya	Beberapa kali dalam setahun atau lebih sedikit dari itu	1	Tidak pernah	0	Beberapa kali dalam setahun atau lebih sedikit dari itu	1	Tidak pernah	0	Beberapa kali dalam setahun atau lebih sedikit dari itu	1	Tidak pernah	0	Tidak pernah	0	Tidak pernah	0	Tidak pernah	0	Tidak pernah	0	Tidak pernah	0	Tidak pernah	0	Tidak pernah	0	Tidak pernah	0	Tidak pernah	0	Beberapa kali dalam setahun atau lebih sedikit dari itu	1	Beberapa kali dalam setahun atau lebih sedikit dari itu	1	Beberapa kali dalam seminggu	5	Beberapa kali dalam seminggu	5	Beberapa kali dalam seminggu	5
Data Lengkap	Tbd	Laki-laki	2	PPDS Patologi Anatomi	1	1	Junior	1	Ya	Beberapa kali dalam setahun atau lebih sedikit dari itu	1	Beberapa kali dalam setahun atau lebih sedikit dari itu	1	Satu kali dalam seminggu	4	Satu kali dalam sebulan	2	Satu kali dalam sebulan	2	Beberapa kali dalam setahun atau lebih sedikit dari itu	1	Satu kali dalam sebulan	2	Beberapa kali dalam setahun atau lebih sedikit dari itu	1	Satu kali dalam sebulan	2	Beberapa kali dalam sebulan	3	Beberapa kali dalam setahun atau lebih sedikit dari itu	1	Tidak pernah	0	Beberapa kali dalam setahun atau lebih sedikit dari itu	1	Tidak pernah	0	Tidak pernah	0	Beberapa kali dalam sebulan	3	Satu kali dalam sebulan	2	Beberapa kali dalam setahun atau lebih sedikit dari itu	1	Beberapa kali dalam setahun atau lebih sedikit dari itu	1	Beberapa kali dalam setahun atau lebih sedikit dari itu	1
Data Lengkap	WIL	Laki-laki	2	PPDS Patologi Anatomi	1	1	Madya	2	Ya	Beberapa kali dalam seminggu	5	Beberapa kali dalam sebulan	3	Satu kali dalam sebulan	2	Tidak pernah	0	Beberapa kali dalam setahun atau lebih sedikit dari itu	1	Tidak pernah	0	Beberapa kali dalam setahun atau lebih sedikit dari itu	1	Tidak pernah	0	Beberapa kali dalam setahun atau lebih sedikit dari itu	1	Tidak pernah	0	Tidak pernah	0	Tidak pernah	0	Tidak pernah	0	Tidak pernah	0	Tidak pernah	0	Tidak pernah	0	Tidak pernah	0	Beberapa kali dalam sebulan	3	Tidak pernah	0	Tidak pernah	0
Data Lengkap	YC	Laki-laki	2	PPDS Patologi Anatomi	1	1	Junior	1	Ya	Beberapa kali dalam sebulan	3	Beberapa kali dalam sebulan	3	Satu kali dalam seminggu	4	Satu kali dalam seminggu	4	Beberapa kali dalam sebulan	3	Satu kali dalam seminggu	4	Beberapa kali dalam seminggu	5	Beberapa kali dalam seminggu	5	Satu kali dalam seminggu	4	Beberapa kali dalam sebulan	3	Satu kali dalam seminggu	4	Beberapa kali dalam sebulan	3	Satu kali dalam seminggu	4	Satu kali dalam sebulan	2	Beberapa kali dalam sebulan	3	Beberapa kali dalam setahun atau lebih sedikit dari itu	1	Satu kali dalam sebulan	2	Satu kali dalam sebulan	2	Satu kali dalam sebulan	2	Beberapa kali dalam setahun atau lebih sedikit dari itu	1
Data Lengkap	Yon	Perempuan	1	PPDS Patologi Anatomi	1	1	Madya	2	Ya	Beberapa kali dalam setahun atau lebih sedikit dari itu	1	Tidak pernah	0	Beberapa kali dalam setahun atau lebih sedikit dari itu	1	Tidak pernah	0	Beberapa kali dalam setahun atau lebih sedikit dari itu	1	Beberapa kali dalam setahun atau lebih sedikit dari itu	1	Tidak pernah	0	Tidak pernah	0	Beberapa kali dalam setahun atau lebih sedikit dari itu	1	Tidak pernah	0	Tidak pernah	0	Tidak pernah	0	Tidak pernah	0	Tidak pernah	0	Beberapa kali dalam sebulan	3	Beberapa kali dalam sebulan	3	Beberapa kali dalam sebulan	3	Beberapa kali dalam seminggu	5	Beberapa kali dalam seminggu	5	Beberapa kali dalam sebulan	3
Data Lengkap	A.n	Perempuan	1	PPDS Mikrobiologi	2	2	Madya	2	Ya	Beberapa kali dalam seminggu	5	Beberapa kali dalam seminggu	5	Setiap saat	6	Beberapa kali dalam seminggu	5	Setiap saat	6	Setiap saat	6	Beberapa kali dalam seminggu	5	Setiap saat	6	Setiap saat	6	Setiap saat	6	Setiap saat	6	Beberapa kali dalam seminggu	5	Setiap saat	6	Beberapa kali dalam seminggu	5	Tidak pernah	0	Tidak pernah	0	Tidak pernah	0	Beberapa kali dalam sebulan	3	Tidak pernah	0	Tidak pernah	0
Data Lengkap	AA	Perempuan	1	PPDS Mikrobiologi	2	2	Senior	3	Ya	Beberapa kali dalam setahun atau lebih sedikit dari itu	1	Beberapa kali dalam setahun atau lebih sedikit dari itu	1	Beberapa kali dalam setahun atau lebih sedikit dari itu	1	Beberapa kali dalam setahun atau lebih sedikit dari itu	1	Beberapa kali dalam setahun atau lebih sedikit dari itu	1	Beberapa kali dalam setahun atau lebih sedikit dari itu	1	Tidak pernah	0	Beberapa kali dalam setahun atau lebih sedikit dari itu	1	Beberapa kali dalam setahun atau lebih sedikit dari itu	1	Tidak pernah	0	Tidak pernah	0	Beberapa kali dalam setahun atau lebih sedikit dari itu	1	Tidak pernah	0	Beberapa kali dalam setahun atau lebih sedikit dari itu	1	Beberapa kali dalam seminggu	5	Beberapa kali dalam seminggu	5	Beberapa kali dalam seminggu	5	Beberapa kali dalam seminggu	5	Beberapa kali dalam seminggu	5	Beberapa kali dalam seminggu	5
Data Lengkap	CD	Perempuan	1	PPDS Mikrobiologi	2	2	Junior	1	Ya	Satu kali dalam sebulan	2	Beberapa kali dalam setahun atau lebih sedikit dari itu	1	Satu kali dalam sebulan	2	Tidak pernah	0	Beberapa kali dalam setahun atau lebih sedikit dari itu	1	Beberapa kali dalam setahun atau lebih sedikit dari itu	1	Satu kali dalam sebulan	2	Beberapa kali dalam setahun atau lebih sedikit dari itu	1	Tidak pernah	0	Tidak pernah	0	Tidak pernah	0	Beberapa kali dalam setahun atau lebih sedikit dari itu	1	Beberapa kali dalam setahun atau lebih sedikit dari itu	1	Beberapa kali dalam setahun atau lebih sedikit dari itu	1	Satu kali dalam sebulan	2	Satu kali dalam sebulan	2	Beberapa kali dalam sebulan	3	Satu kali dalam seminggu	4	Setiap saat	6	Beberapa kali dalam seminggu	5
Data Lengkap	E T	Perempuan	1	PPDS Mikrobiologi	2	2	Senior	3	Ya	Beberapa kali dalam setahun atau lebih sedikit dari itu	1	Beberapa kali dalam setahun atau lebih sedikit dari itu	1	Beberapa kali dalam setahun atau lebih sedikit dari itu	1	Beberapa kali dalam setahun atau lebih sedikit dari itu	1	Beberapa kali dalam setahun atau lebih sedikit dari itu	1	Beberapa kali dalam setahun atau lebih sedikit dari itu	1	Beberapa kali dalam setahun atau lebih sedikit dari itu	1	Tidak pernah	0	Beberapa kali dalam setahun atau lebih sedikit dari itu	1	Tidak pernah	0	Tidak pernah	0	Beberapa kali dalam setahun atau lebih sedikit dari itu	1	Tidak pernah	0	Tidak pernah	0	Beberapa kali dalam setahun atau lebih sedikit dari itu	1	Setiap saat	6	Beberapa kali dalam setahun atau lebih sedikit dari itu	1	Beberapa kali dalam setahun atau lebih sedikit dari itu	1	Setiap saat	6	Setiap saat	6
Data Lengkap	I	Laki-laki	2	PPDS Mikrobiologi	2	2	Madya	2	Ya	Tidak pernah	0	Tidak pernah	0	Tidak pernah	0	Tidak pernah	0	Tidak pernah	0	Tidak pernah	0	Tidak pernah	0	Tidak pernah	0	Tidak pernah	0	Tidak pernah	0	Tidak pernah	0	Tidak pernah	0	Tidak pernah	0	Tidak pernah	0	Tidak pernah	0	Tidak pernah	0	Setiap saat	6	Setiap saat	6	Setiap saat	6	Setiap saat	6
Data Lengkap	K	Perempuan	1	PPDS Mikrobiologi	2	2	Junior	1	Ya	Beberapa kali dalam setahun atau lebih sedikit dari itu	1	Beberapa kali dalam setahun atau lebih sedikit dari itu	1	Beberapa kali dalam setahun atau lebih sedikit dari itu	1	Beberapa kali dalam setahun atau lebih sedikit dari itu	1	Beberapa kali dalam setahun atau lebih sedikit dari itu	1	Tidak pernah	0	Beberapa kali dalam setahun atau lebih sedikit dari itu	1	Tidak pernah	0	Beberapa kali dalam setahun atau lebih sedikit dari itu	1	Tidak pernah	0	Tidak pernah	0	Beberapa kali dalam setahun atau lebih sedikit dari itu	1	Tidak pernah	0	Tidak pernah	0	Beberapa kali dalam seminggu	5	Beberapa kali dalam seminggu	5	Beberapa kali dalam seminggu	5	Beberapa kali dalam seminggu	5	Beberapa kali dalam seminggu	5	Beberapa kali dalam seminggu	5
Data Lengkap	L	Laki-laki	2	PPDS Mikrobiologi	2	2	Madya	2	Ya	Beberapa kali dalam sebulan	3	Beberapa kali dalam setahun atau lebih sedikit dari itu	1	Beberapa kali dalam setahun atau lebih sedikit dari itu	1	Beberapa kali dalam setahun atau lebih sedikit dari itu	1	Beberapa kali dalam sebulan	3	Beberapa kali dalam setahun atau lebih sedikit dari itu	1	Beberapa kali dalam sebulan	3	Beberapa kali dalam setahun atau lebih sedikit dari itu	1	Beberapa kali dalam sebulan	3	Tidak pernah	0	Tidak pernah	0	Beberapa kali dalam setahun atau lebih sedikit dari itu	1	Tidak pernah	0	Tidak pernah	0	Satu kali dalam seminggu	4	Beberapa kali dalam sebulan	3	Beberapa kali dalam seminggu	5	Beberapa kali dalam sebulan	3	Beberapa kali dalam sebulan	3	Beberapa kali dalam seminggu	5
Data Lengkap	LH	Perempuan	1	PPDS Mikrobiologi	2	2	Senior	3	Ya	Beberapa kali dalam setahun atau lebih sedikit dari itu	1	Beberapa kali dalam setahun atau lebih sedikit dari itu	1	Beberapa kali dalam setahun atau lebih sedikit dari itu	1	Beberapa kali dalam setahun atau lebih sedikit dari itu	1	Beberapa kali dalam setahun atau lebih sedikit dari itu	1	Tidak pernah	0	Tidak pernah	0	Tidak pernah	0	Tidak pernah	0	Tidak pernah	0	Tidak pernah	0	Tidak pernah	0	Beberapa kali dalam setahun atau lebih sedikit dari itu	1	Tidak pernah	0	Setiap saat	6	Setiap saat	6	Setiap saat	6	Beberapa kali dalam seminggu	5	Beberapa kali dalam seminggu	5	Beberapa kali dalam seminggu	5
Data Lengkap	M	Laki-laki	2	PPDS Mikrobiologi	2	2	Junior	1	Ya	Beberapa kali dalam sebulan	3	Beberapa kali dalam sebulan	3	Beberapa kali dalam seminggu	5	Satu kali dalam seminggu	4	Satu kali dalam sebulan	2	Beberapa kali dalam setahun atau lebih sedikit dari itu	1	Satu kali dalam seminggu	4	Beberapa kali dalam sebulan	3	Satu kali dalam sebulan	2	Beberapa kali dalam setahun atau lebih sedikit dari itu	1	Beberapa kali dalam setahun atau lebih sedikit dari itu	1	Beberapa kali dalam setahun atau lebih sedikit dari itu	1	Beberapa kali dalam setahun atau lebih sedikit dari itu	1	Tidak pernah	0	Beberapa kali dalam setahun atau lebih sedikit dari itu	1	Beberapa kali dalam setahun atau lebih sedikit dari itu	1	Beberapa kali dalam sebulan	3	Beberapa kali dalam sebulan	3	Beberapa kali dalam seminggu	5	Beberapa kali dalam sebulan	3
Data Lengkap	MA	Perempuan	1	PPDS Mikrobiologi	2	2	Senior	3	Ya	Beberapa kali dalam sebulan	3	Beberapa kali dalam sebulan	3	Beberapa kali dalam sebulan	3	Beberapa kali dalam sebulan	3	Beberapa kali dalam setahun atau lebih sedikit dari itu	1	Beberapa kali dalam setahun atau lebih sedikit dari itu	1	Tidak pernah	0	Tidak pernah	0	Beberapa kali dalam setahun atau lebih sedikit dari itu	1	Tidak pernah	0	Beberapa kali dalam setahun atau lebih sedikit dari itu	1	Beberapa kali dalam setahun atau lebih sedikit dari itu	1	Tidak pernah	0	Beberapa kali dalam setahun atau lebih sedikit dari itu	1	Setiap saat	6	Beberapa kali dalam seminggu	5	Beberapa kali dalam sebulan	3	Beberapa kali dalam sebulan	3	Beberapa kali dalam sebulan	3	Beberapa kali dalam sebulan	3
Data Lengkap	N	Perempuan	1	PPDS Mikrobiologi	2	2	Madya	2	Ya	Beberapa kali dalam sebulan	3	Beberapa kali dalam sebulan	3	Beberapa kali dalam seminggu	5	Beberapa kali dalam sebulan	3	Beberapa kali dalam setahun atau lebih sedikit dari itu	1	Beberapa kali dalam setahun atau lebih sedikit dari itu	1	Beberapa kali dalam sebulan	3	Beberapa kali dalam sebulan	3	Beberapa kali dalam sebulan	3	Tidak pernah	0	Tidak pernah	0	Beberapa kali dalam sebulan	3	Beberapa kali dalam setahun atau lebih sedikit dari itu	1	Tidak pernah	0	Beberapa kali dalam seminggu	5	Beberapa kali dalam seminggu	5	Beberapa kali dalam setahun atau lebih sedikit dari itu	1	Beberapa kali dalam sebulan	3	Beberapa kali dalam sebulan	3	Beberapa kali dalam setahun atau lebih sedikit dari itu	1
Data Lengkap	NN	Perempuan	1	PPDS Mikrobiologi	2	2	Madya	2	Ya	Beberapa kali dalam sebulan	3	Beberapa kali dalam sebulan	3	Beberapa kali dalam setahun atau lebih sedikit dari itu	1	Tidak pernah	0	Tidak pernah	0	Tidak pernah	0	Tidak pernah	0	Tidak pernah	0	Tidak pernah	0	Tidak pernah	0	Tidak pernah	0	Tidak pernah	0	Tidak pernah	0	Tidak pernah	0	Tidak pernah	0	Beberapa kali dalam setahun atau lebih sedikit dari itu	1	Beberapa kali dalam setahun atau lebih sedikit dari itu	1	Beberapa kali dalam setahun atau lebih sedikit dari itu	1	Setiap saat	6	Setiap saat	6
Data Lengkap	R	Perempuan	1	PPDS Mikrobiologi	2	2	Junior	1	Ya	Beberapa kali dalam seminggu	5	Beberapa kali dalam setahun atau lebih sedikit dari itu	1	Beberapa kali dalam setahun atau lebih sedikit dari itu	1	Beberapa kali dalam setahun atau lebih sedikit dari itu	1	Beberapa kali dalam setahun atau lebih sedikit dari itu	1	Beberapa kali dalam setahun atau lebih sedikit dari itu	1	Tidak pernah	0	Beberapa kali dalam setahun atau lebih sedikit dari itu	1	Beberapa kali dalam seminggu	5	Tidak pernah	0	Tidak pernah	0	Tidak pernah	0	Tidak pernah	0	Tidak pernah	0	Tidak pernah	0	Tidak pernah	0	Tidak pernah	0	Beberapa kali dalam seminggu	5	Setiap saat	6	Beberapa kali dalam seminggu	5
Data Lengkap	RF	Laki-laki	2	PPDS Mikrobiologi	2	2	Madya	2	Ya	Beberapa kali dalam setahun atau lebih sedikit dari itu	1	Tidak pernah	0	Beberapa kali dalam setahun atau lebih sedikit dari itu	1	Tidak pernah	0	Tidak pernah	0	Beberapa kali dalam setahun atau lebih sedikit dari itu	1	Tidak pernah	0	Tidak pernah	0	Tidak pernah	0	Tidak pernah	0	Tidak pernah	0	Tidak pernah	0	Tidak pernah	0	Tidak pernah	0	Beberapa kali dalam seminggu	5	Beberapa kali dalam seminggu	5	Satu kali dalam seminggu	4	Beberapa kali dalam seminggu	5	Beberapa kali dalam seminggu	5	Satu kali dalam seminggu	4
Data Lengkap	SG	Perempuan	1	PPDS Mikrobiologi	2	2	Madya	2	Ya	Satu kali dalam sebulan	2	Beberapa kali dalam setahun atau lebih sedikit dari itu	1	Beberapa kali dalam setahun atau lebih sedikit dari itu	1	Tidak pernah	0	Tidak pernah	0	Tidak pernah	0	Tidak pernah	0	Tidak pernah	0	Beberapa kali dalam setahun atau lebih sedikit dari itu	1	Tidak pernah	0	Tidak pernah	0	Tidak pernah	0	Tidak pernah	0	Tidak pernah	0	Setiap saat	6	Beberapa kali dalam seminggu	5	Tidak pernah	0	Beberapa kali dalam seminggu	5	Beberapa kali dalam seminggu	5	Setiap saat	6
Data Lengkap	SNS	Perempuan	1	PPDS Mikrobiologi	2	2	Junior	1	Ya	Beberapa kali dalam setahun atau lebih sedikit dari itu	1	Tidak pernah	0	Beberapa kali dalam setahun atau lebih sedikit dari itu	1	Tidak pernah	0	Tidak pernah	0	Satu kali dalam sebulan	2	Tidak pernah	0	Tidak pernah	0	Beberapa kali dalam setahun atau lebih sedikit dari itu	1	Tidak pernah	0	Tidak pernah	0	Satu kali dalam sebulan	2	Tidak pernah	0	Tidak pernah	0	Beberapa kali dalam seminggu	5	Beberapa kali dalam seminggu	5	Setiap saat	6	Beberapa kali dalam seminggu	5	Setiap saat	6	Setiap saat	6
Data Lengkap	TMK	Laki-laki	2	PPDS Mikrobiologi	2	2	Madya	2	Ya	Beberapa kali dalam sebulan	3	Satu kali dalam sebulan	2	Satu kali dalam sebulan	2	Beberapa kali dalam setahun atau lebih sedikit dari itu	1	Satu kali dalam sebulan	2	Beberapa kali dalam sebulan	3	Tidak pernah	0	Beberapa kali dalam setahun atau lebih sedikit dari itu	1	Beberapa kali dalam setahun atau lebih sedikit dari itu	1	Tidak pernah	0	Tidak pernah	0	Beberapa kali dalam setahun atau lebih sedikit dari itu	1	Tidak pernah	0	Tidak pernah	0	Beberapa kali dalam seminggu	5	Beberapa kali dalam seminggu	5	Setiap saat	6	Beberapa kali dalam seminggu	5	Beberapa kali dalam seminggu	5	Beberapa kali dalam seminggu	5
Data Lengkap	TT	Perempuan	1	PPDS Mikrobiologi	2	2	Senior	3	Ya	Beberapa kali dalam seminggu	5	Beberapa kali dalam seminggu	5	Satu kali dalam seminggu	4	Beberapa kali dalam seminggu	5	Tidak pernah	0	Beberapa kali dalam seminggu	5	Beberapa kali dalam setahun atau lebih sedikit dari itu	1	Setiap saat	6	Satu kali dalam seminggu	4	Tidak pernah	0	Tidak pernah	0	Tidak pernah	0	Tidak pernah	0	Tidak pernah	0	Setiap saat	6	Setiap saat	6	Setiap saat	6	Beberapa kali dalam seminggu	5	Setiap saat	6	Beberapa kali dalam sebulan	3
Data Lengkap	A	Perempuan	1	PPDS Psikiatri	1	3	Madya	2	Ya	Setiap saat	6	Beberapa kali dalam seminggu	5	Beberapa kali dalam seminggu	5	Beberapa kali dalam sebulan	3	Beberapa kali dalam seminggu	5	Beberapa kali dalam seminggu	5	Beberapa kali dalam sebulan	3	Satu kali dalam seminggu	4	Satu kali dalam sebulan	2	Tidak pernah	0	Satu kali dalam sebulan	2	Satu kali dalam seminggu	4	Tidak pernah	0	Tidak pernah	0	Satu kali dalam seminggu	4	Satu kali dalam seminggu	4	Satu kali dalam seminggu	4	Satu kali dalam sebulan	2	Beberapa kali dalam seminggu	5	Satu kali dalam seminggu	4
Data Lengkap	A	Perempuan	1	PPDS Psikiatri	1	3	Junior	1	Ya	Beberapa kali dalam seminggu	5	Beberapa kali dalam seminggu	5	Beberapa kali dalam sebulan	3	Beberapa kali dalam sebulan	3	Beberapa kali dalam sebulan	3	Beberapa kali dalam sebulan	3	Satu kali dalam sebulan	2	Satu kali dalam sebulan	2	Beberapa kali dalam seminggu	5	Tidak pernah	0	Tidak pernah	0	Beberapa kali dalam sebulan	3	Tidak pernah	0	Tidak pernah	0	Satu kali dalam sebulan	2	Satu kali dalam seminggu	4	Beberapa kali dalam seminggu	5	Beberapa kali dalam sebulan	3	Beberapa kali dalam sebulan	3	Beberapa kali dalam sebulan	3
Data Lengkap	AAP	Laki-laki	2	PPDS Psikiatri	1	3	Junior	1	Ya	Satu kali dalam seminggu	4	Beberapa kali dalam sebulan	3	Satu kali dalam seminggu	4	Beberapa kali dalam sebulan	3	Beberapa kali dalam sebulan	3	Beberapa kali dalam sebulan	3	Beberapa kali dalam sebulan	3	Beberapa kali dalam sebulan	3	Beberapa kali dalam sebulan	3	Beberapa kali dalam sebulan	3	Satu kali dalam sebulan	2	Satu kali dalam seminggu	4	Beberapa kali dalam sebulan	3	Beberapa kali dalam sebulan	3	Satu kali dalam seminggu	4	Beberapa kali dalam seminggu	5	Satu kali dalam seminggu	4	Satu kali dalam sebulan	2	Beberapa kali dalam sebulan	3	Satu kali dalam seminggu	4
Data Lengkap	AF	Laki-laki	2	PPDS Psikiatri	1	3	Senior	3	Ya	Beberapa kali dalam seminggu	5	Beberapa kali dalam seminggu	5	Beberapa kali dalam seminggu	5	Beberapa kali dalam sebulan	3	Beberapa kali dalam sebulan	3	Beberapa kali dalam sebulan	3	Beberapa kali dalam sebulan	3	Beberapa kali dalam sebulan	3	Beberapa kali dalam sebulan	3	Satu kali dalam sebulan	2	Satu kali dalam sebulan	2	Satu kali dalam sebulan	2	Satu kali dalam sebulan	2	Beberapa kali dalam setahun atau lebih sedikit dari itu	1	Beberapa kali dalam seminggu	5	Beberapa kali dalam seminggu	5	Beberapa kali dalam seminggu	5	Satu kali dalam sebulan	2	Satu kali dalam seminggu	4	Satu kali dalam seminggu	4
Data Lengkap	AJ	Perempuan	1	PPDS Psikiatri	1	3	Madya	2	Ya	Beberapa kali dalam setahun atau lebih sedikit dari itu	1	Tidak pernah	0	Beberapa kali dalam setahun atau lebih sedikit dari itu	1	Beberapa kali dalam setahun atau lebih sedikit dari itu	1	Tidak pernah	0	Beberapa kali dalam setahun atau lebih sedikit dari itu	1	Tidak pernah	0	Beberapa kali dalam setahun atau lebih sedikit dari itu	1	Beberapa kali dalam setahun atau lebih sedikit dari itu	1	Tidak pernah	0	Beberapa kali dalam setahun atau lebih sedikit dari itu	1	Beberapa kali dalam setahun atau lebih sedikit dari itu	1	Beberapa kali dalam setahun atau lebih sedikit dari itu	1	Beberapa kali dalam setahun atau lebih sedikit dari itu	1	Beberapa kali dalam seminggu	5	Beberapa kali dalam seminggu	5	Beberapa kali dalam seminggu	5	Beberapa kali dalam seminggu	5	Beberapa kali dalam seminggu	5	Beberapa kali dalam seminggu	5
Data Lengkap	AK	Perempuan	1	PPDS Psikiatri	1	3	Madya	2	Ya	Beberapa kali dalam sebulan	3	Beberapa kali dalam setahun atau lebih sedikit dari itu	1	Satu kali dalam sebulan	2	Tidak pernah	0	Tidak pernah	0	Tidak pernah	0	Tidak pernah	0	Tidak pernah	0	Tidak pernah	0	Tidak pernah	0	Tidak pernah	0	Beberapa kali dalam setahun atau lebih sedikit dari itu	1	Tidak pernah	0	Tidak pernah	0	Beberapa kali dalam sebulan	3	Beberapa kali dalam seminggu	5	Beberapa kali dalam sebulan	3	Beberapa kali dalam sebulan	3	Setiap saat	6	Beberapa kali dalam seminggu	5
Data Lengkap	AL	Perempuan	1	PPDS Psikiatri	1	3	Senior	3	Ya	Beberapa kali dalam seminggu	5	Beberapa kali dalam seminggu	5	Beberapa kali dalam seminggu	5	Satu kali dalam seminggu	4	Satu kali dalam seminggu	4	Satu kali dalam seminggu	4	Beberapa kali dalam sebulan	3	Beberapa kali dalam sebulan	3	Satu kali dalam sebulan	2	Tidak pernah	0	Tidak pernah	0	Beberapa kali dalam setahun atau lebih sedikit dari itu	1	Beberapa kali dalam setahun atau lebih sedikit dari itu	1	Tidak pernah	0	Beberapa kali dalam seminggu	5	Beberapa kali dalam seminggu	5	Setiap saat	6	Beberapa kali dalam seminggu	5	Beberapa kali dalam seminggu	5	Beberapa kali dalam seminggu	5
Data Lengkap	AS	Laki-laki	2	PPDS Psikiatri	1	3	Junior	1	Ya	Satu kali dalam sebulan	2	Beberapa kali dalam setahun atau lebih sedikit dari itu	1	Satu kali dalam seminggu	4	Beberapa kali dalam setahun atau lebih sedikit dari itu	1	Beberapa kali dalam setahun atau lebih sedikit dari itu	1	Beberapa kali dalam setahun atau lebih sedikit dari itu	1	Beberapa kali dalam setahun atau lebih sedikit dari itu	1	Tidak pernah	0	Beberapa kali dalam setahun atau lebih sedikit dari itu	1	Tidak pernah	0	Tidak pernah	0	Beberapa kali dalam setahun atau lebih sedikit dari itu	1	Beberapa kali dalam setahun atau lebih sedikit dari itu	1	Satu kali dalam sebulan	2	Beberapa kali dalam seminggu	5	Satu kali dalam seminggu	4	Satu kali dalam seminggu	4	Beberapa kali dalam sebulan	3	Satu kali dalam seminggu	4	Beberapa kali dalam sebulan	3
Data Lengkap	AS	Laki-laki	2	PPDS Psikiatri	1	3	Senior	3	Ya	Beberapa kali dalam seminggu	5	Beberapa kali dalam seminggu	5	Beberapa kali dalam seminggu	5	Satu kali dalam seminggu	4	Satu kali dalam seminggu	4	Beberapa kali dalam sebulan	3	Beberapa kali dalam seminggu	5	Satu kali dalam seminggu	4	Beberapa kali dalam seminggu	5	Beberapa kali dalam sebulan	3	Tidak pernah	0	Beberapa kali dalam sebulan	3	Satu kali dalam sebulan	2	Satu kali dalam sebulan	2	Setiap saat	6	Beberapa kali dalam seminggu	5	Satu kali dalam seminggu	4	Beberapa kali dalam sebulan	3	Beberapa kali dalam seminggu	5	Satu kali dalam seminggu	4
Data Lengkap	ASR	Laki-laki	2	PPDS Psikiatri	1	3	Senior	3	Ya	Beberapa kali dalam sebulan	3	Beberapa kali dalam sebulan	3	Beberapa kali dalam setahun atau lebih sedikit dari itu	1	Tidak pernah	0	Tidak pernah	0	Beberapa kali dalam setahun atau lebih sedikit dari itu	1	Beberapa kali dalam sebulan	3	Beberapa kali dalam setahun atau lebih sedikit dari itu	1	Beberapa kali dalam sebulan	3	Tidak pernah	0	Beberapa kali dalam setahun atau lebih sedikit dari itu	1	Tidak pernah	0	Beberapa kali dalam setahun atau lebih sedikit dari itu	1	Tidak pernah	0	Beberapa kali dalam seminggu	5	Beberapa kali dalam seminggu	5	Setiap saat	6	Satu kali dalam seminggu	4	Setiap saat	6	Setiap saat	6
Data Lengkap	AW	Perempuan	1	PPDS Psikiatri	1	3	Senior	3	Ya	Beberapa kali dalam seminggu	5	Beberapa kali dalam seminggu	5	Beberapa kali dalam seminggu	5	Beberapa kali dalam seminggu	5	Beberapa kali dalam seminggu	5	Beberapa kali dalam seminggu	5	Beberapa kali dalam setahun atau lebih sedikit dari itu	1	Beberapa kali dalam sebulan	3	Beberapa kali dalam sebulan	3	Beberapa kali dalam sebulan	3	Beberapa kali dalam sebulan	3	Beberapa kali dalam sebulan	3	Beberapa kali dalam setahun atau lebih sedikit dari itu	1	Tidak pernah	0	Beberapa kali dalam sebulan	3	Beberapa kali dalam sebulan	3	Tidak pernah	0	Beberapa kali dalam setahun atau lebih sedikit dari itu	1	Beberapa kali dalam sebulan	3	Beberapa kali dalam sebulan	3
Data Lengkap	BJM	Perempuan	1	PPDS Psikiatri	1	3	Junior	1	Ya	Satu kali dalam sebulan	2	Beberapa kali dalam setahun atau lebih sedikit dari itu	1	Tidak pernah	0	Tidak pernah	0	Beberapa kali dalam setahun atau lebih sedikit dari itu	1	Tidak pernah	0	Tidak pernah	0	Tidak pernah	0	Tidak pernah	0	Tidak pernah	0	Tidak pernah	0	Tidak pernah	0	Tidak pernah	0	Tidak pernah	0	Setiap saat	6	Setiap saat	6	Beberapa kali dalam sebulan	3	Beberapa kali dalam seminggu	5	Beberapa kali dalam seminggu	5	Setiap saat	6
Data Lengkap	CL	Perempuan	1	PPDS Psikiatri	1	3	Junior	1	Ya	Beberapa kali dalam setahun atau lebih sedikit dari itu	1	Beberapa kali dalam setahun atau lebih sedikit dari itu	1	Beberapa kali dalam setahun atau lebih sedikit dari itu	1	Tidak pernah	0	Beberapa kali dalam setahun atau lebih sedikit dari itu	1	Beberapa kali dalam setahun atau lebih sedikit dari itu	1	Tidak pernah	0	Beberapa kali dalam setahun atau lebih sedikit dari itu	1	Tidak pernah	0	Tidak pernah	0	Tidak pernah	0	Tidak pernah	0	Tidak pernah	0	Tidak pernah	0	Beberapa kali dalam sebulan	3	Beberapa kali dalam sebulan	3	Beberapa kali dalam sebulan	3	Beberapa kali dalam sebulan	3	Beberapa kali dalam sebulan	3	Beberapa kali dalam sebulan	3
Data Lengkap	D	Perempuan	1	PPDS Psikiatri	1	3	Senior	3	Ya	Tidak pernah	0	Tidak pernah	0	Tidak pernah	0	Tidak pernah	0	Tidak pernah	0	Tidak pernah	0	Tidak pernah	0	Tidak pernah	0	Tidak pernah	0	Tidak pernah	0	Tidak pernah	0	Tidak pernah	0	Tidak pernah	0	Tidak pernah	0	Setiap saat	6	Setiap saat	6	Setiap saat	6	Tidak pernah	0	Setiap saat	6	Setiap saat	6
Data Lengkap	DAC	Laki-laki	2	PPDS Psikiatri	1	3	Senior	3	Ya	Beberapa kali dalam sebulan	3	Beberapa kali dalam sebulan	3	Beberapa kali dalam sebulan	3	Beberapa kali dalam sebulan	3	Beberapa kali dalam setahun atau lebih sedikit dari itu	1	Satu kali dalam sebulan	2	Beberapa kali dalam setahun atau lebih sedikit dari itu	1	Beberapa kali dalam setahun atau lebih sedikit dari itu	1	Beberapa kali dalam setahun atau lebih sedikit dari itu	1	Beberapa kali dalam setahun atau lebih sedikit dari itu	1	Beberapa kali dalam setahun atau lebih sedikit dari itu	1	Beberapa kali dalam setahun atau lebih sedikit dari itu	1	Beberapa kali dalam setahun atau lebih sedikit dari itu	1	Beberapa kali dalam setahun atau lebih sedikit dari itu	1	Setiap saat	6	Setiap saat	6	Beberapa kali dalam seminggu	5	Beberapa kali dalam seminggu	5	Beberapa kali dalam seminggu	5	Beberapa kali dalam seminggu	5
Data Lengkap	DF	Perempuan	1	PPDS Psikiatri	1	3	Madya	2	Ya	Satu kali dalam sebulan	2	Beberapa kali dalam setahun atau lebih sedikit dari itu	1	Beberapa kali dalam setahun atau lebih sedikit dari itu	1	Beberapa kali dalam setahun atau lebih sedikit dari itu	1	Beberapa kali dalam setahun atau lebih sedikit dari itu	1	Beberapa kali dalam setahun atau lebih sedikit dari itu	1	Beberapa kali dalam setahun atau lebih sedikit dari itu	1	Tidak pernah	0	Tidak pernah	0	Tidak pernah	0	Tidak pernah	0	Satu kali dalam sebulan	2	Tidak pernah	0	Beberapa kali dalam setahun atau lebih sedikit dari itu	1	Beberapa kali dalam seminggu	5	Beberapa kali dalam seminggu	5	Beberapa kali dalam seminggu	5	Satu kali dalam sebulan	2	Beberapa kali dalam seminggu	5	Beberapa kali dalam seminggu	5
Data Lengkap	Dsu	Laki-laki	2	PPDS Psikiatri	1	3	Senior	3	Ya	Beberapa kali dalam setahun atau lebih sedikit dari itu	1	Beberapa kali dalam setahun atau lebih sedikit dari itu	1	Beberapa kali dalam setahun atau lebih sedikit dari itu	1	Tidak pernah	0	Tidak pernah	0	Beberapa kali dalam setahun atau lebih sedikit dari itu	1	Tidak pernah	0	Tidak pernah	0	Tidak pernah	0	Tidak pernah	0	Tidak pernah	0	Tidak pernah	0	Tidak pernah	0	Tidak pernah	0	Beberapa kali dalam sebulan	3	Beberapa kali dalam seminggu	5	Beberapa kali dalam seminggu	5	Beberapa kali dalam setahun atau lebih sedikit dari itu	1	Beberapa kali dalam seminggu	5	Beberapa kali dalam sebulan	3
Data Lengkap	EK	Perempuan	1	PPDS Psikiatri	1	3	Madya	2	Ya	Beberapa kali dalam sebulan	3	Beberapa kali dalam setahun atau lebih sedikit dari itu	1	Satu kali dalam sebulan	2	Beberapa kali dalam setahun atau lebih sedikit dari itu	1	Beberapa kali dalam sebulan	3	Beberapa kali dalam setahun atau lebih sedikit dari itu	1	Tidak pernah	0	Beberapa kali dalam setahun atau lebih sedikit dari itu	1	Tidak pernah	0	Tidak pernah	0	Tidak pernah	0	Beberapa kali dalam sebulan	3	Tidak pernah	0	Tidak pernah	0	Beberapa kali dalam seminggu	5	Beberapa kali dalam seminggu	5	Satu kali dalam seminggu	4	Beberapa kali dalam sebulan	3	Satu kali dalam seminggu	4	Beberapa kali dalam sebulan	3
Data Lengkap	ETR	Perempuan	1	PPDS Psikiatri	1	3	Madya	2	Ya	Beberapa kali dalam sebulan	3	Satu kali dalam sebulan	2	Satu kali dalam sebulan	2	Beberapa kali dalam setahun atau lebih sedikit dari itu	1	Beberapa kali dalam sebulan	3	Satu kali dalam sebulan	2	Beberapa kali dalam setahun atau lebih sedikit dari itu	1	Beberapa kali dalam setahun atau lebih sedikit dari itu	1	Beberapa kali dalam setahun atau lebih sedikit dari itu	1	Tidak pernah	0	Tidak pernah	0	Beberapa kali dalam setahun atau lebih sedikit dari itu	1	Tidak pernah	0	Beberapa kali dalam setahun atau lebih sedikit dari itu	1	Beberapa kali dalam seminggu	5	Satu kali dalam seminggu	4	Beberapa kali dalam sebulan	3	Beberapa kali dalam sebulan	3	Beberapa kali dalam sebulan	3	Beberapa kali dalam sebulan	3
Data Lengkap	FA	Laki-laki	2	PPDS Psikiatri	1	3	Madya	2	Ya	Beberapa kali dalam sebulan	3	Beberapa kali dalam sebulan	3	Beberapa kali dalam sebulan	3	Beberapa kali dalam sebulan	3	Beberapa kali dalam setahun atau lebih sedikit dari itu	1	Beberapa kali dalam setahun atau lebih sedikit dari itu	1	Tidak pernah	0	Tidak pernah	0	Tidak pernah	0	Beberapa kali dalam setahun atau lebih sedikit dari itu	1	Tidak pernah	0	Beberapa kali dalam setahun atau lebih sedikit dari itu	1	Tidak pernah	0	Beberapa kali dalam setahun atau lebih sedikit dari itu	1	Beberapa kali dalam seminggu	5	Beberapa kali dalam seminggu	5	Beberapa kali dalam seminggu	5	Beberapa kali dalam seminggu	5	Beberapa kali dalam seminggu	5	Beberapa kali dalam seminggu	5
Data Lengkap	Fn	Perempuan	1	PPDS Psikiatri	1	3	Madya	2	Ya	Beberapa kali dalam sebulan	3	Beberapa kali dalam seminggu	5	Beberapa kali dalam setahun atau lebih sedikit dari itu	1	Beberapa kali dalam setahun atau lebih sedikit dari itu	1	Tidak pernah	0	Tidak pernah	0	Satu kali dalam sebulan	2	Beberapa kali dalam setahun atau lebih sedikit dari itu	1	Beberapa kali dalam setahun atau lebih sedikit dari itu	1	Tidak pernah	0	Tidak pernah	0	Tidak pernah	0	Beberapa kali dalam setahun atau lebih sedikit dari itu	1	Beberapa kali dalam setahun atau lebih sedikit dari itu	1	Beberapa kali dalam sebulan	3	Beberapa kali dalam sebulan	3	Beberapa kali dalam setahun atau lebih sedikit dari itu	1	Beberapa kali dalam setahun atau lebih sedikit dari itu	1	Beberapa kali dalam setahun atau lebih sedikit dari itu	1	Beberapa kali dalam setahun atau lebih sedikit dari itu	1
Data Lengkap	GMS	Perempuan	1	PPDS Psikiatri	1	3	Senior	3	Ya	Setiap saat	6	Beberapa kali dalam setahun atau lebih sedikit dari itu	1	Beberapa kali dalam sebulan	3	Beberapa kali dalam setahun atau lebih sedikit dari itu	1	Beberapa kali dalam sebulan	3	Beberapa kali dalam sebulan	3	Beberapa kali dalam sebulan	3	Satu kali dalam sebulan	2	Beberapa kali dalam sebulan	3	Tidak pernah	0	Tidak pernah	0	Beberapa kali dalam setahun atau lebih sedikit dari itu	1	Beberapa kali dalam setahun atau lebih sedikit dari itu	1	Satu kali dalam sebulan	2	Beberapa kali dalam seminggu	5	Beberapa kali dalam sebulan	3	Beberapa kali dalam sebulan	3	Beberapa kali dalam sebulan	3	Beberapa kali dalam sebulan	3	Satu kali dalam sebulan	2
Data Lengkap	HCG	Laki-laki	2	PPDS Psikiatri	1	3	Junior	1	Ya	Beberapa kali dalam sebulan	3	Beberapa kali dalam sebulan	3	Setiap saat	6	Beberapa kali dalam sebulan	3	Satu kali dalam sebulan	2	Beberapa kali dalam setahun atau lebih sedikit dari itu	1	Beberapa kali dalam setahun atau lebih sedikit dari itu	1	Beberapa kali dalam setahun atau lebih sedikit dari itu	1	Beberapa kali dalam setahun atau lebih sedikit dari itu	1	Tidak pernah	0	Tidak pernah	0	Tidak pernah	0	Tidak pernah	0	Tidak pernah	0	Setiap saat	6	Beberapa kali dalam seminggu	5	Satu kali dalam seminggu	4	Beberapa kali dalam setahun atau lebih sedikit dari itu	1	Setiap saat	6	Beberapa kali dalam sebulan	3
Data Lengkap	IBK	Laki-laki	2	PPDS Psikiatri	1	3	Senior	3	Ya	Beberapa kali dalam seminggu	5	Satu kali dalam seminggu	4	Satu kali dalam seminggu	4	Beberapa kali dalam sebulan	3	Satu kali dalam sebulan	2	Beberapa kali dalam sebulan	3	Tidak pernah	0	Satu kali dalam sebulan	2	Satu kali dalam sebulan	2	Tidak pernah	0	Tidak pernah	0	Beberapa kali dalam setahun atau lebih sedikit dari itu	1	Tidak pernah	0	Tidak pernah	0	Beberapa kali dalam seminggu	5	Beberapa kali dalam seminggu	5	Beberapa kali dalam seminggu	5	Beberapa kali dalam seminggu	5	Beberapa kali dalam seminggu	5	Satu kali dalam seminggu	4
Data Lengkap	IC	Perempuan	1	PPDS Psikiatri	1	3	Junior	1	Ya	Beberapa kali dalam sebulan	3	Beberapa kali dalam sebulan	3	Satu kali dalam seminggu	4	Beberapa kali dalam setahun atau lebih sedikit dari itu	1	Beberapa kali dalam setahun atau lebih sedikit dari itu	1	Tidak pernah	0	Beberapa kali dalam setahun atau lebih sedikit dari itu	1	Beberapa kali dalam setahun atau lebih sedikit dari itu	1	Tidak pernah	0	Tidak pernah	0	Tidak pernah	0	Tidak pernah	0	Beberapa kali dalam setahun atau lebih sedikit dari itu	1	Tidak pernah	0	Beberapa kali dalam seminggu	5	Beberapa kali dalam seminggu	5	Beberapa kali dalam seminggu	5	Beberapa kali dalam seminggu	5	Setiap saat	6	Setiap saat	6
Data Lengkap	INF	Perempuan	1	PPDS Psikiatri	1	3	Senior	3	Ya	Beberapa kali dalam sebulan	3	Beberapa kali dalam setahun atau lebih sedikit dari itu	1	Beberapa kali dalam sebulan	3	Satu kali dalam sebulan	2	Satu kali dalam sebulan	2	Satu kali dalam sebulan	2	Tidak pernah	0	Beberapa kali dalam setahun atau lebih sedikit dari itu	1	Beberapa kali dalam setahun atau lebih sedikit dari itu	1	Tidak pernah	0	Tidak pernah	0	Beberapa kali dalam setahun atau lebih sedikit dari itu	1	Beberapa kali dalam setahun atau lebih sedikit dari itu	1	Beberapa kali dalam setahun atau lebih sedikit dari itu	1	Beberapa kali dalam seminggu	5	Beberapa kali dalam seminggu	5	Setiap saat	6	Satu kali dalam sebulan	2	Beberapa kali dalam seminggu	5	Beberapa kali dalam seminggu	5
Data Lengkap	IR	Laki-laki	2	PPDS Psikiatri	1	3	Madya	2	Ya	Beberapa kali dalam setahun atau lebih sedikit dari itu	1	Tidak pernah	0	Beberapa kali dalam setahun atau lebih sedikit dari itu	1	Tidak pernah	0	Tidak pernah	0	Tidak pernah	0	Tidak pernah	0	Tidak pernah	0	Beberapa kali dalam setahun atau lebih sedikit dari itu	1	Tidak pernah	0	Tidak pernah	0	Beberapa kali dalam setahun atau lebih sedikit dari itu	1	Tidak pernah	0	Tidak pernah	0	Setiap saat	6	Setiap saat	6	Beberapa kali dalam seminggu	5	Beberapa kali dalam seminggu	5	Beberapa kali dalam seminggu	5	Beberapa kali dalam seminggu	5
Data Lengkap	KKF	Perempuan	1	PPDS Psikiatri	1	3	Junior	1	Ya	Beberapa kali dalam sebulan	3	Beberapa kali dalam sebulan	3	Beberapa kali dalam setahun atau lebih sedikit dari itu	1	Beberapa kali dalam setahun atau lebih sedikit dari itu	1	Beberapa kali dalam setahun atau lebih sedikit dari itu	1	Beberapa kali dalam setahun atau lebih sedikit dari itu	1	Beberapa kali dalam sebulan	3	Tidak pernah	0	Tidak pernah	0	Tidak pernah	0	Tidak pernah	0	Tidak pernah	0	Tidak pernah	0	Tidak pernah	0	Satu kali dalam seminggu	4	Beberapa kali dalam seminggu	5	Setiap saat	6	Satu kali dalam seminggu	4	Beberapa kali dalam seminggu	5	Setiap saat	6
Data Lengkap	KSR	Laki-laki	2	PPDS Psikiatri	1	3	Junior	1	Ya	Satu kali dalam sebulan	2	Tidak pernah	0	Beberapa kali dalam setahun atau lebih sedikit dari itu	1	Beberapa kali dalam setahun atau lebih sedikit dari itu	1	Beberapa kali dalam setahun atau lebih sedikit dari itu	1	Beberapa kali dalam setahun atau lebih sedikit dari itu	1	Satu kali dalam sebulan	2	Beberapa kali dalam setahun atau lebih sedikit dari itu	1	Tidak pernah	0	Tidak pernah	0	Tidak pernah	0	Tidak pernah	0	Tidak pernah	0	Tidak pernah	0	Setiap saat	6	Beberapa kali dalam seminggu	5	Beberapa kali dalam seminggu	5	Satu kali dalam seminggu	4	Beberapa kali dalam seminggu	5	Setiap saat	6
Data Lengkap	KY	Perempuan	1	PPDS Psikiatri	1	3	Senior	3	Ya	Beberapa kali dalam setahun atau lebih sedikit dari itu	1	Beberapa kali dalam setahun atau lebih sedikit dari itu	1	Beberapa kali dalam setahun atau lebih sedikit dari itu	1	Tidak pernah	0	Tidak pernah	0	Tidak pernah	0	Tidak pernah	0	Beberapa kali dalam setahun atau lebih sedikit dari itu	1	Beberapa kali dalam setahun atau lebih sedikit dari itu	1	Tidak pernah	0	Tidak pernah	0	Beberapa kali dalam setahun atau lebih sedikit dari itu	1	Tidak pernah	0	Tidak pernah	0	Beberapa kali dalam seminggu	5	Beberapa kali dalam seminggu	5	Beberapa kali dalam seminggu	5	Satu kali dalam seminggu	4	Setiap saat	6	Setiap saat	6
Data Lengkap	L	Laki-laki	2	PPDS Psikiatri	1	3	Madya	2	Ya	Satu kali dalam seminggu	4	Tidak pernah	0	Tidak pernah	0	Tidak pernah	0	Tidak pernah	0	Tidak pernah	0	Satu kali dalam sebulan	2	Tidak pernah	0	Tidak pernah	0	Tidak pernah	0	Tidak pernah	0	Beberapa kali dalam setahun atau lebih sedikit dari itu	1	Tidak pernah	0	Tidak pernah	0	Setiap saat	6	Setiap saat	6	Setiap saat	6	Beberapa kali dalam seminggu	5	Setiap saat	6	Setiap saat	6
Data Lengkap	L	Perempuan	1	PPDS Psikiatri	1	3	Madya	2	Ya	Beberapa kali dalam sebulan	3	Beberapa kali dalam sebulan	3	Beberapa kali dalam seminggu	5	Beberapa kali dalam setahun atau lebih sedikit dari itu	1	Beberapa kali dalam sebulan	3	Beberapa kali dalam setahun atau lebih sedikit dari itu	1	Tidak pernah	0	Beberapa kali dalam setahun atau lebih sedikit dari itu	1	Beberapa kali dalam setahun atau lebih sedikit dari itu	1	Tidak pernah	0	Tidak pernah	0	Beberapa kali dalam sebulan	3	Tidak pernah	0	Tidak pernah	0	Beberapa kali dalam seminggu	5	Beberapa kali dalam seminggu	5	Beberapa kali dalam sebulan	3	Beberapa kali dalam sebulan	3	Beberapa kali dalam sebulan	3	Beberapa kali dalam sebulan	3
Data Lengkap	LM	Perempuan	1	PPDS Psikiatri	1	3	Junior	1	Ya	Beberapa kali dalam seminggu	5	Satu kali dalam seminggu	4	Satu kali dalam seminggu	4	Beberapa kali dalam seminggu	5	Satu kali dalam seminggu	4	Satu kali dalam seminggu	4	Satu kali dalam sebulan	2	Beberapa kali dalam sebulan	3	Beberapa kali dalam seminggu	5	Tidak pernah	0	Beberapa kali dalam setahun atau lebih sedikit dari itu	1	Satu kali dalam sebulan	2	Beberapa kali dalam sebulan	3	Beberapa kali dalam sebulan	3	Satu kali dalam seminggu	4	Satu kali dalam sebulan	2	Satu kali dalam sebulan	2	Beberapa kali dalam sebulan	3	Beberapa kali dalam sebulan	3	Beberapa kali dalam sebulan	3
Data Lengkap	NH	Laki-laki	2	PPDS Psikiatri	1	3	Senior	3	Ya	Beberapa kali dalam sebulan	3	Beberapa kali dalam seminggu	5	Beberapa kali dalam seminggu	5	Beberapa kali dalam sebulan	3	Beberapa kali dalam seminggu	5	Beberapa kali dalam sebulan	3	Satu kali dalam seminggu	4	Beberapa kali dalam sebulan	3	Beberapa kali dalam sebulan	3	Beberapa kali dalam setahun atau lebih sedikit dari itu	1	Satu kali dalam sebulan	2	Beberapa kali dalam setahun atau lebih sedikit dari itu	1	Beberapa kali dalam setahun atau lebih sedikit dari itu	1	Tidak pernah	0	Setiap saat	6	Setiap saat	6	Beberapa kali dalam seminggu	5	Beberapa kali dalam seminggu	5	Beberapa kali dalam seminggu	5	Beberapa kali dalam seminggu	5
Data Lengkap	NH	Perempuan	1	PPDS Psikiatri	1	3	Junior	1	Ya	Beberapa kali dalam setahun atau lebih sedikit dari itu	1	Beberapa kali dalam setahun atau lebih sedikit dari itu	1	Beberapa kali dalam setahun atau lebih sedikit dari itu	1	Tidak pernah	0	Beberapa kali dalam setahun atau lebih sedikit dari itu	1	Beberapa kali dalam setahun atau lebih sedikit dari itu	1	Tidak pernah	0	Tidak pernah	0	Beberapa kali dalam setahun atau lebih sedikit dari itu	1	Tidak pernah	0	Tidak pernah	0	Beberapa kali dalam setahun atau lebih sedikit dari itu	1	Tidak pernah	0	Tidak pernah	0	Tidak pernah	0	Beberapa kali dalam setahun atau lebih sedikit dari itu	1	Beberapa kali dalam setahun atau lebih sedikit dari itu	1	Beberapa kali dalam setahun atau lebih sedikit dari itu	1	Tidak pernah	0	Tidak pernah	0
Data Lengkap	NN	Perempuan	1	PPDS Psikiatri	1	3	Madya	2	Ya	Beberapa kali dalam sebulan	3	Beberapa kali dalam sebulan	3	Beberapa kali dalam sebulan	3	Beberapa kali dalam sebulan	3	Beberapa kali dalam sebulan	3	Beberapa kali dalam sebulan	3	Beberapa kali dalam setahun atau lebih sedikit dari itu	1	Beberapa kali dalam sebulan	3	Beberapa kali dalam setahun atau lebih sedikit dari itu	1	Tidak pernah	0	Tidak pernah	0	Beberapa kali dalam setahun atau lebih sedikit dari itu	1	Beberapa kali dalam setahun atau lebih sedikit dari itu	1	Beberapa kali dalam setahun atau lebih sedikit dari itu	1	Beberapa kali dalam seminggu	5	Beberapa kali dalam seminggu	5	Beberapa kali dalam seminggu	5	Beberapa kali dalam seminggu	5	Beberapa kali dalam seminggu	5	Beberapa kali dalam seminggu	5
Data Lengkap	P	Perempuan	1	PPDS Psikiatri	1	3	Madya	2	Ya	Beberapa kali dalam setahun atau lebih sedikit dari itu	1	Beberapa kali dalam sebulan	3	Beberapa kali dalam sebulan	3	Beberapa kali dalam setahun atau lebih sedikit dari itu	1	Beberapa kali dalam setahun atau lebih sedikit dari itu	1	Beberapa kali dalam setahun atau lebih sedikit dari itu	1	Beberapa kali dalam setahun atau lebih sedikit dari itu	1	Beberapa kali dalam setahun atau lebih sedikit dari itu	1	Beberapa kali dalam setahun atau lebih sedikit dari itu	1	Tidak pernah	0	Beberapa kali dalam setahun atau lebih sedikit dari itu	1	Beberapa kali dalam setahun atau lebih sedikit dari itu	1	Tidak pernah	0	Beberapa kali dalam setahun atau lebih sedikit dari itu	1	Beberapa kali dalam seminggu	5	Satu kali dalam seminggu	4	Satu kali dalam seminggu	4	Beberapa kali dalam sebulan	3	Satu kali dalam sebulan	2	Beberapa kali dalam seminggu	5
Data Lengkap	Rdm	Laki-laki	2	PPDS Psikiatri	1	3	Junior	1	Ya	Satu kali dalam seminggu	4	Beberapa kali dalam sebulan	3	Beberapa kali dalam sebulan	3	Satu kali dalam sebulan	2	Tidak pernah	0	Tidak pernah	0	Tidak pernah	0	Satu kali dalam sebulan	2	Beberapa kali dalam setahun atau lebih sedikit dari itu	1	Tidak pernah	0	Tidak pernah	0	Tidak pernah	0	Tidak pernah	0	Beberapa kali dalam setahun atau lebih sedikit dari itu	1	Beberapa kali dalam seminggu	5	Beberapa kali dalam seminggu	5	Satu kali dalam seminggu	4	Beberapa kali dalam seminggu	5	Satu kali dalam seminggu	4	Beberapa kali dalam seminggu	5
Data Lengkap	RK	Perempuan	1	PPDS Psikiatri	1	3	Junior	1	Ya	Beberapa kali dalam setahun atau lebih sedikit dari itu	1	Beberapa kali dalam setahun atau lebih sedikit dari itu	1	Beberapa kali dalam setahun atau lebih sedikit dari itu	1	Beberapa kali dalam setahun atau lebih sedikit dari itu	1	Beberapa kali dalam setahun atau lebih sedikit dari itu	1	Beberapa kali dalam setahun atau lebih sedikit dari itu	1	Beberapa kali dalam setahun atau lebih sedikit dari itu	1	Tidak pernah	0	Beberapa kali dalam setahun atau lebih sedikit dari itu	1	Tidak pernah	0	Tidak pernah	0	Beberapa kali dalam sebulan	3	Beberapa kali dalam setahun atau lebih sedikit dari itu	1	Beberapa kali dalam setahun atau lebih sedikit dari itu	1	Beberapa kali dalam seminggu	5	Beberapa kali dalam seminggu	5	Setiap saat	6	Beberapa kali dalam sebulan	3	Beberapa kali dalam seminggu	5	Beberapa kali dalam seminggu	5
Data Lengkap	S	Perempuan	1	PPDS Psikiatri	1	3	Madya	2	Ya	Beberapa kali dalam sebulan	3	Beberapa kali dalam setahun atau lebih sedikit dari itu	1	Beberapa kali dalam setahun atau lebih sedikit dari itu	1	Tidak pernah	0	Beberapa kali dalam setahun atau lebih sedikit dari itu	1	Tidak pernah	0	Beberapa kali dalam setahun atau lebih sedikit dari itu	1	Tidak pernah	0	Satu kali dalam sebulan	2	Tidak pernah	0	Tidak pernah	0	Satu kali dalam sebulan	2	Tidak pernah	0	Tidak pernah	0	Tidak pernah	0	Setiap saat	6	Setiap saat	6	Beberapa kali dalam seminggu	5	Setiap saat	6	Beberapa kali dalam seminggu	5
Data Lengkap	S	Perempuan	1	PPDS Psikiatri	1	3	Junior	1	Ya	Beberapa kali dalam setahun atau lebih sedikit dari itu	1	Beberapa kali dalam setahun atau lebih sedikit dari itu	1	Beberapa kali dalam setahun atau lebih sedikit dari itu	1	Beberapa kali dalam setahun atau lebih sedikit dari itu	1	Tidak pernah	0	Tidak pernah	0	Tidak pernah	0	Beberapa kali dalam setahun atau lebih sedikit dari itu	1	Tidak pernah	0	Tidak pernah	0	Tidak pernah	0	Beberapa kali dalam setahun atau lebih sedikit dari itu	1	Tidak pernah	0	Tidak pernah	0	Satu kali dalam sebulan	2	Beberapa kali dalam setahun atau lebih sedikit dari itu	1	Satu kali dalam sebulan	2	Beberapa kali dalam sebulan	3	Beberapa kali dalam setahun atau lebih sedikit dari itu	1	Beberapa kali dalam sebulan	3
Data Lengkap	Tn	Perempuan	1	PPDS Psikiatri	1	3	Madya	2	Ya	Satu kali dalam sebulan	2	Satu kali dalam sebulan	2	Beberapa kali dalam setahun atau lebih sedikit dari itu	1	Satu kali dalam sebulan	2	Beberapa kali dalam setahun atau lebih sedikit dari itu	1	Beberapa kali dalam setahun atau lebih sedikit dari itu	1	Tidak pernah	0	Beberapa kali dalam setahun atau lebih sedikit dari itu	1	Satu kali dalam sebulan	2	Tidak pernah	0	Tidak pernah	0	Satu kali dalam sebulan	2	Tidak pernah	0	Beberapa kali dalam setahun atau lebih sedikit dari itu	1	Beberapa kali dalam sebulan	3	Beberapa kali dalam sebulan	3	Beberapa kali dalam setahun atau lebih sedikit dari itu	1	Beberapa kali dalam setahun atau lebih sedikit dari itu	1	Satu kali dalam sebulan	2	Satu kali dalam sebulan	2
Data Lengkap	UA	Perempuan	1	PPDS Psikiatri	1	3	Madya	2	Ya	Beberapa kali dalam setahun atau lebih sedikit dari itu	1	Beberapa kali dalam setahun atau lebih sedikit dari itu	1	Tidak pernah	0	Beberapa kali dalam setahun atau lebih sedikit dari itu	1	Beberapa kali dalam setahun atau lebih sedikit dari itu	1	Tidak pernah	0	Tidak pernah	0	Tidak pernah	0	Tidak pernah	0	Tidak pernah	0	Tidak pernah	0	Tidak pernah	0	Tidak pernah	0	Tidak pernah	0	Beberapa kali dalam setahun atau lebih sedikit dari itu	1	Beberapa kali dalam sebulan	3	Beberapa kali dalam seminggu	5	Beberapa kali dalam seminggu	5	Setiap saat	6	Beberapa kali dalam seminggu	5
Data Lengkap	WD	Perempuan	1	PPDS Psikiatri	1	3	Madya	2	Ya	Satu kali dalam sebulan	2	Satu kali dalam sebulan	2	Satu kali dalam sebulan	2	Beberapa kali dalam sebulan	3	Beberapa kali dalam sebulan	3	Satu kali dalam sebulan	2	Beberapa kali dalam setahun atau lebih sedikit dari itu	1	Satu kali dalam sebulan	2	Tidak pernah	0	Beberapa kali dalam setahun atau lebih sedikit dari itu	1	Tidak pernah	0	Tidak pernah	0	Beberapa kali dalam setahun atau lebih sedikit dari itu	1	Tidak pernah	0	Beberapa kali dalam seminggu	5	Beberapa kali dalam sebulan	3	Satu kali dalam sebulan	2	Setiap saat	6	Beberapa kali dalam seminggu	5	Beberapa kali dalam seminggu	5
Data Lengkap	Ws	Laki-laki	2	PPDS Psikiatri	1	3	Senior	3	Ya	Satu kali dalam seminggu	4	Satu kali dalam seminggu	4	Beberapa kali dalam seminggu	5	Satu kali dalam sebulan	2	Satu kali dalam seminggu	4	Satu kali dalam seminggu	4	Satu kali dalam seminggu	4	Satu kali dalam sebulan	2	Satu kali dalam sebulan	2	Beberapa kali dalam setahun atau lebih sedikit dari itu	1	Beberapa kali dalam setahun atau lebih sedikit dari itu	1	Beberapa kali dalam setahun atau lebih sedikit dari itu	1	Satu kali dalam sebulan	2	Beberapa kali dalam setahun atau lebih sedikit dari itu	1	Satu kali dalam seminggu	4	Satu kali dalam seminggu	4	Beberapa kali dalam seminggu	5	Satu kali dalam sebulan	2	Beberapa kali dalam seminggu	5	Satu kali dalam sebulan	2
Data Lengkap	A	Perempuan	1	PPDS Pulmonologi dan Kedokteran Respirasi	2	4	Senior	3	Ya	Tidak pernah	0	Setiap saat	6	Setiap saat	6	Tidak pernah	0	Satu kali dalam sebulan	2	Tidak pernah	0	Setiap saat	6	Tidak pernah	0	Setiap saat	6	Tidak pernah	0	Beberapa kali dalam sebulan	3	Tidak pernah	0	Beberapa kali dalam sebulan	3	Beberapa kali dalam sebulan	3	Setiap saat	6	Setiap saat	6	Tidak pernah	0	Satu kali dalam sebulan	2	Setiap saat	6	Setiap saat	6
Data Lengkap	A	Laki-laki	2	PPDS Pulmonologi dan Kedokteran Respirasi	2	4	Junior	1	Ya	Satu kali dalam sebulan	2	Beberapa kali dalam sebulan	3	Beberapa kali dalam sebulan	3	Beberapa kali dalam setahun atau lebih sedikit dari itu	1	Beberapa kali dalam setahun atau lebih sedikit dari itu	1	Beberapa kali dalam setahun atau lebih sedikit dari itu	1	Satu kali dalam sebulan	2	Beberapa kali dalam setahun atau lebih sedikit dari itu	1	Beberapa kali dalam setahun atau lebih sedikit dari itu	1	Tidak pernah	0	Tidak pernah	0	Satu kali dalam sebulan	2	Tidak pernah	0	Beberapa kali dalam setahun atau lebih sedikit dari itu	1	Beberapa kali dalam seminggu	5	Satu kali dalam seminggu	4	Beberapa kali dalam sebulan	3	Beberapa kali dalam sebulan	3	Beberapa kali dalam seminggu	5	Beberapa kali dalam seminggu	5
Data Lengkap	AA	Perempuan	1	PPDS Pulmonologi dan Kedokteran Respirasi	2	4	Madya	2	Ya	Beberapa kali dalam sebulan	3	Satu kali dalam sebulan	2	Beberapa kali dalam sebulan	3	Satu kali dalam sebulan	2	Beberapa kali dalam sebulan	3	Beberapa kali dalam setahun atau lebih sedikit dari itu	1	Beberapa kali dalam seminggu	5	Beberapa kali dalam sebulan	3	Beberapa kali dalam seminggu	5	Tidak pernah	0	Beberapa kali dalam setahun atau lebih sedikit dari itu	1	Beberapa kali dalam sebulan	3	Beberapa kali dalam setahun atau lebih sedikit dari itu	1	Beberapa kali dalam setahun atau lebih sedikit dari itu	1	Beberapa kali dalam seminggu	5	Beberapa kali dalam seminggu	5	Beberapa kali dalam seminggu	5	Beberapa kali dalam sebulan	3	Beberapa kali dalam sebulan	3	Satu kali dalam seminggu	4
Data Lengkap	AFS	Laki-laki	2	PPDS Pulmonologi dan Kedokteran Respirasi	2	4	Senior	3	Ya	Beberapa kali dalam setahun atau lebih sedikit dari itu	1	Beberapa kali dalam setahun atau lebih sedikit dari itu	1	Beberapa kali dalam setahun atau lebih sedikit dari itu	1	Tidak pernah	0	Beberapa kali dalam setahun atau lebih sedikit dari itu	1	Tidak pernah	0	Tidak pernah	0	Tidak pernah	0	Tidak pernah	0	Tidak pernah	0	Tidak pernah	0	Tidak pernah	0	Beberapa kali dalam setahun atau lebih sedikit dari itu	1	Tidak pernah	0	Setiap saat	6	Setiap saat	6	Setiap saat	6	Beberapa kali dalam seminggu	5	Setiap saat	6	Setiap saat	6
Data Lengkap	A	Laki-laki	2	PPDS Pulmonologi dan Kedokteran Respirasi	2	4	Senior	3	Ya	Satu kali dalam sebulan	2	Tidak pernah	0	Tidak pernah	0	Beberapa kali dalam setahun atau lebih sedikit dari itu	1	Tidak pernah	0	Tidak pernah	0	Tidak pernah	0	Beberapa kali dalam setahun atau lebih sedikit dari itu	1	Beberapa kali dalam setahun atau lebih sedikit dari itu	1	Tidak pernah	0	Tidak pernah	0	Tidak pernah	0	Tidak pernah	0	Tidak pernah	0	Beberapa kali dalam sebulan	3	Satu kali dalam sebulan	2	Beberapa kali dalam setahun atau lebih sedikit dari itu	1	Beberapa kali dalam seminggu	5	Beberapa kali dalam sebulan	3	Satu kali dalam sebulan	2
Data Lengkap	AI	Perempuan	1	PPDS Pulmonologi dan Kedokteran Respirasi	2	4	Junior	1	Ya	Beberapa kali dalam sebulan	3	Beberapa kali dalam sebulan	3	Satu kali dalam sebulan	2	Beberapa kali dalam sebulan	3	Satu kali dalam sebulan	2	Satu kali dalam sebulan	2	Satu kali dalam sebulan	2	Satu kali dalam sebulan	2	Satu kali dalam sebulan	2	Tidak pernah	0	Tidak pernah	0	Satu kali dalam sebulan	2	Tidak pernah	0	Tidak pernah	0	Satu kali dalam sebulan	2	Beberapa kali dalam sebulan	3	Satu kali dalam sebulan	2	Satu kali dalam sebulan	2	Satu kali dalam sebulan	2	Satu kali dalam sebulan	2
Data Lengkap	AMP	Perempuan	1	PPDS Pulmonologi dan Kedokteran Respirasi	2	4	Junior	1	Ya	Tidak pernah	0	Tidak pernah	0	Tidak pernah	0	Tidak pernah	0	Tidak pernah	0	Tidak pernah	0	Tidak pernah	0	Tidak pernah	0	Tidak pernah	0	Tidak pernah	0	Tidak pernah	0	Tidak pernah	0	Tidak pernah	0	Tidak pernah	0	Satu kali dalam seminggu	4	Setiap saat	6	Satu kali dalam seminggu	4	Beberapa kali dalam seminggu	5	Satu kali dalam seminggu	4	Beberapa kali dalam seminggu	5
Data Lengkap	ANL	Perempuan	1	PPDS Pulmonologi dan Kedokteran Respirasi	2	4	Madya	2	Ya	Beberapa kali dalam sebulan	3	Beberapa kali dalam setahun atau lebih sedikit dari itu	1	Beberapa kali dalam setahun atau lebih sedikit dari itu	1	Beberapa kali dalam setahun atau lebih sedikit dari itu	1	Beberapa kali dalam setahun atau lebih sedikit dari itu	1	Satu kali dalam sebulan	2	Beberapa kali dalam setahun atau lebih sedikit dari itu	1	Beberapa kali dalam setahun atau lebih sedikit dari itu	1	Beberapa kali dalam setahun atau lebih sedikit dari itu	1	Beberapa kali dalam setahun atau lebih sedikit dari itu	1	Beberapa kali dalam setahun atau lebih sedikit dari itu	1	Beberapa kali dalam sebulan	3	Beberapa kali dalam setahun atau lebih sedikit dari itu	1	Beberapa kali dalam setahun atau lebih sedikit dari itu	1	Beberapa kali dalam setahun atau lebih sedikit dari itu	1	Beberapa kali dalam sebulan	3	Beberapa kali dalam sebulan	3	Satu kali dalam seminggu	4	Beberapa kali dalam seminggu	5	Beberapa kali dalam seminggu	5
Data Lengkap	AP	Perempuan	1	PPDS Pulmonologi dan Kedokteran Respirasi	2	4	Junior	1	Ya	Satu kali dalam sebulan	2	Beberapa kali dalam setahun atau lebih sedikit dari itu	1	Satu kali dalam sebulan	2	Beberapa kali dalam setahun atau lebih sedikit dari itu	1	Tidak pernah	0	Beberapa kali dalam setahun atau lebih sedikit dari itu	1	Tidak pernah	0	Tidak pernah	0	Beberapa kali dalam setahun atau lebih sedikit dari itu	1	Tidak pernah	0	Tidak pernah	0	Tidak pernah	0	Tidak pernah	0	Beberapa kali dalam setahun atau lebih sedikit dari itu	1	Beberapa kali dalam seminggu	5	Beberapa kali dalam seminggu	5	Beberapa kali dalam seminggu	5	Beberapa kali dalam seminggu	5	Beberapa kali dalam seminggu	5	Setiap saat	6
Data Lengkap	ARD	Perempuan	1	PPDS Pulmonologi dan Kedokteran Respirasi	2	4	Junior	1	Ya	Satu kali dalam sebulan	2	Beberapa kali dalam setahun atau lebih sedikit dari itu	1	Beberapa kali dalam setahun atau lebih sedikit dari itu	1	Tidak pernah	0	Beberapa kali dalam setahun atau lebih sedikit dari itu	1	Tidak pernah	0	Tidak pernah	0	Beberapa kali dalam setahun atau lebih sedikit dari itu	1	Beberapa kali dalam setahun atau lebih sedikit dari itu	1	Tidak pernah	0	Tidak pernah	0	Tidak pernah	0	Tidak pernah	0	Tidak pernah	0	Setiap saat	6	Setiap saat	6	Beberapa kali dalam setahun atau lebih sedikit dari itu	1	Beberapa kali dalam setahun atau lebih sedikit dari itu	1	Beberapa kali dalam setahun atau lebih sedikit dari itu	1	Setiap saat	6
Data Lengkap	AP	Perempuan	1	PPDS Pulmonologi dan Kedokteran Respirasi	2	4	Senior	3	Ya	Beberapa kali dalam setahun atau lebih sedikit dari itu	1	Beberapa kali dalam setahun atau lebih sedikit dari itu	1	Beberapa kali dalam setahun atau lebih sedikit dari itu	1	Tidak pernah	0	Tidak pernah	0	Tidak pernah	0	Beberapa kali dalam setahun atau lebih sedikit dari itu	1	Tidak pernah	0	Beberapa kali dalam setahun atau lebih sedikit dari itu	1	Beberapa kali dalam setahun atau lebih sedikit dari itu	1	Tidak pernah	0	Tidak pernah	0	Tidak pernah	0	Tidak pernah	0	Beberapa kali dalam seminggu	5	Satu kali dalam seminggu	4	Satu kali dalam sebulan	2	Satu kali dalam sebulan	2	Satu kali dalam seminggu	4	Beberapa kali dalam seminggu	5
Data Lengkap	AW	Laki-laki	2	PPDS Pulmonologi dan Kedokteran Respirasi	2	4	Senior	3	Ya	Tidak pernah	0	Tidak pernah	0	Tidak pernah	0	Tidak pernah	0	Beberapa kali dalam setahun atau lebih sedikit dari itu	1	Beberapa kali dalam setahun atau lebih sedikit dari itu	1	Tidak pernah	0	Tidak pernah	0	Tidak pernah	0	Tidak pernah	0	Tidak pernah	0	Beberapa kali dalam setahun atau lebih sedikit dari itu	1	Beberapa kali dalam setahun atau lebih sedikit dari itu	1	Tidak pernah	0	Setiap saat	6	Setiap saat	6	Beberapa kali dalam seminggu	5	Setiap saat	6	Setiap saat	6	Setiap saat	6
Data Lengkap	AZ	Laki-laki	2	PPDS Pulmonologi dan Kedokteran Respirasi	2	4	Junior	1	Ya	Satu kali dalam seminggu	4	Tidak pernah	0	Beberapa kali dalam seminggu	5	Satu kali dalam sebulan	2	Beberapa kali dalam setahun atau lebih sedikit dari itu	1	Beberapa kali dalam setahun atau lebih sedikit dari itu	1	Beberapa kali dalam setahun atau lebih sedikit dari itu	1	Beberapa kali dalam setahun atau lebih sedikit dari itu	1	Beberapa kali dalam setahun atau lebih sedikit dari itu	1	Tidak pernah	0	Beberapa kali dalam setahun atau lebih sedikit dari itu	1	Beberapa kali dalam setahun atau lebih sedikit dari itu	1	Tidak pernah	0	Satu kali dalam sebulan	2	Setiap saat	6	Setiap saat	6	Beberapa kali dalam seminggu	5	Satu kali dalam seminggu	4	Satu kali dalam seminggu	4	Beberapa kali dalam sebulan	3
Data Lengkap	B	Perempuan	1	PPDS Pulmonologi dan Kedokteran Respirasi	2	4	Junior	1	Ya	Beberapa kali dalam sebulan	3	Beberapa kali dalam sebulan	3	Beberapa kali dalam sebulan	3	Beberapa kali dalam setahun atau lebih sedikit dari itu	1	Beberapa kali dalam setahun atau lebih sedikit dari itu	1	Beberapa kali dalam setahun atau lebih sedikit dari itu	1	Beberapa kali dalam setahun atau lebih sedikit dari itu	1	Beberapa kali dalam setahun atau lebih sedikit dari itu	1	Beberapa kali dalam setahun atau lebih sedikit dari itu	1	Beberapa kali dalam setahun atau lebih sedikit dari itu	1	Beberapa kali dalam setahun atau lebih sedikit dari itu	1	Beberapa kali dalam setahun atau lebih sedikit dari itu	1	Beberapa kali dalam setahun atau lebih sedikit dari itu	1	Tidak pernah	0	Beberapa kali dalam sebulan	3	Beberapa kali dalam sebulan	3	Beberapa kali dalam sebulan	3	Beberapa kali dalam seminggu	5	Beberapa kali dalam seminggu	5	Beberapa kali dalam seminggu	5
Data Lengkap	B	Laki-laki	2	PPDS Pulmonologi dan Kedokteran Respirasi	2	4	Junior	1	Ya	Beberapa kali dalam sebulan	3	Beberapa kali dalam sebulan	3	Satu kali dalam seminggu	4	Beberapa kali dalam sebulan	3	Beberapa kali dalam sebulan	3	Tidak pernah	0	Beberapa kali dalam sebulan	3	Beberapa kali dalam sebulan	3	Satu kali dalam sebulan	2	Beberapa kali dalam setahun atau lebih sedikit dari itu	1	Tidak pernah	0	Beberapa kali dalam sebulan	3	Beberapa kali dalam sebulan	3	Beberapa kali dalam setahun atau lebih sedikit dari itu	1	Beberapa kali dalam sebulan	3	Beberapa kali dalam sebulan	3	Beberapa kali dalam sebulan	3	Beberapa kali dalam sebulan	3	Beberapa kali dalam setahun atau lebih sedikit dari itu	1	Beberapa kali dalam setahun atau lebih sedikit dari itu	1
Data Lengkap	BA	Laki-laki	2	PPDS Pulmonologi dan Kedokteran Respirasi	2	4	Senior	3	Ya	Satu kali dalam sebulan	2	Beberapa kali dalam setahun atau lebih sedikit dari itu	1	Satu kali dalam sebulan	2	Beberapa kali dalam setahun atau lebih sedikit dari itu	1	Beberapa kali dalam setahun atau lebih sedikit dari itu	1	Beberapa kali dalam setahun atau lebih sedikit dari itu	1	Beberapa kali dalam setahun atau lebih sedikit dari itu	1	Beberapa kali dalam setahun atau lebih sedikit dari itu	1	Beberapa kali dalam setahun atau lebih sedikit dari itu	1	Tidak pernah	0	Tidak pernah	0	Beberapa kali dalam setahun atau lebih sedikit dari itu	1	Tidak pernah	0	Beberapa kali dalam setahun atau lebih sedikit dari itu	1	Beberapa kali dalam sebulan	3	Satu kali dalam sebulan	2	Beberapa kali dalam sebulan	3	Beberapa kali dalam sebulan	3	Beberapa kali dalam sebulan	3	Beberapa kali dalam sebulan	3
Data Lengkap	BP	Laki-laki	2	PPDS Pulmonologi dan Kedokteran Respirasi	2	4	Senior	3	Ya	Beberapa kali dalam setahun atau lebih sedikit dari itu	1	Beberapa kali dalam setahun atau lebih sedikit dari itu	1	Satu kali dalam sebulan	2	Satu kali dalam sebulan	2	Satu kali dalam sebulan	2	Beberapa kali dalam setahun atau lebih sedikit dari itu	1	Beberapa kali dalam sebulan	3	Beberapa kali dalam setahun atau lebih sedikit dari itu	1	Beberapa kali dalam setahun atau lebih sedikit dari itu	1	Tidak pernah	0	Tidak pernah	0	Beberapa kali dalam setahun atau lebih sedikit dari itu	1	Beberapa kali dalam setahun atau lebih sedikit dari itu	1	Beberapa kali dalam setahun atau lebih sedikit dari itu	1	Beberapa kali dalam seminggu	5	Beberapa kali dalam seminggu	5	Beberapa kali dalam seminggu	5	Beberapa kali dalam seminggu	5	Beberapa kali dalam seminggu	5	Beberapa kali dalam seminggu	5
Data Lengkap	E.S	Laki-laki	2	PPDS Pulmonologi dan Kedokteran Respirasi	2	4	Junior	1	Ya	Beberapa kali dalam sebulan	3	Beberapa kali dalam setahun atau lebih sedikit dari itu	1	Beberapa kali dalam setahun atau lebih sedikit dari itu	1	Beberapa kali dalam setahun atau lebih sedikit dari itu	1	Beberapa kali dalam setahun atau lebih sedikit dari itu	1	Tidak pernah	0	Tidak pernah	0	Beberapa kali dalam setahun atau lebih sedikit dari itu	1	Beberapa kali dalam setahun atau lebih sedikit dari itu	1	Tidak pernah	0	Tidak pernah	0	Tidak pernah	0	Tidak pernah	0	Tidak pernah	0	Beberapa kali dalam seminggu	5	Beberapa kali dalam seminggu	5	Setiap saat	6	Beberapa kali dalam sebulan	3	Satu kali dalam seminggu	4	Satu kali dalam seminggu	4
Data Lengkap	F	Perempuan	1	PPDS Pulmonologi dan Kedokteran Respirasi	2	4	Madya	2	Ya	Beberapa kali dalam setahun atau lebih sedikit dari itu	1	Beberapa kali dalam setahun atau lebih sedikit dari itu	1	Beberapa kali dalam setahun atau lebih sedikit dari itu	1	Tidak pernah	0	Tidak pernah	0	Tidak pernah	0	Tidak pernah	0	Tidak pernah	0	Tidak pernah	0	Tidak pernah	0	Tidak pernah	0	Tidak pernah	0	Tidak pernah	0	Tidak pernah	0	Beberapa kali dalam setahun atau lebih sedikit dari itu	1	Beberapa kali dalam setahun atau lebih sedikit dari itu	1	Beberapa kali dalam setahun atau lebih sedikit dari itu	1	Setiap saat	6	Setiap saat	6	Setiap saat	6
Data Lengkap	FA	Perempuan	1	PPDS Pulmonologi dan Kedokteran Respirasi	2	4	Madya	2	Ya	Beberapa kali dalam seminggu	5	Beberapa kali dalam seminggu	5	Setiap saat	6	Beberapa kali dalam seminggu	5	Setiap saat	6	Beberapa kali dalam seminggu	5	Beberapa kali dalam seminggu	5	Beberapa kali dalam seminggu	5	Beberapa kali dalam seminggu	5	Beberapa kali dalam seminggu	5	Beberapa kali dalam seminggu	5	Beberapa kali dalam seminggu	5	Beberapa kali dalam seminggu	5	Beberapa kali dalam seminggu	5	Beberapa kali dalam setahun atau lebih sedikit dari itu	1	Beberapa kali dalam setahun atau lebih sedikit dari itu	1	Beberapa kali dalam sebulan	3	Beberapa kali dalam setahun atau lebih sedikit dari itu	1	Satu kali dalam sebulan	2	Satu kali dalam sebulan	2
Data Lengkap	FH	Perempuan	1	PPDS Pulmonologi dan Kedokteran Respirasi	2	4	Senior	3	Ya	Beberapa kali dalam sebulan	3	Tidak pernah	0	Satu kali dalam sebulan	2	Beberapa kali dalam setahun atau lebih sedikit dari itu	1	Tidak pernah	0	Tidak pernah	0	Tidak pernah	0	Tidak pernah	0	Tidak pernah	0	Tidak pernah	0	Tidak pernah	0	Tidak pernah	0	Tidak pernah	0	Tidak pernah	0	Beberapa kali dalam setahun atau lebih sedikit dari itu	1	Beberapa kali dalam setahun atau lebih sedikit dari itu	1	Beberapa kali dalam setahun atau lebih sedikit dari itu	1	Satu kali dalam sebulan	2	Beberapa kali dalam setahun atau lebih sedikit dari itu	1	Beberapa kali dalam sebulan	3
Data Lengkap	GA	Perempuan	1	PPDS Pulmonologi dan Kedokteran Respirasi	2	4	Senior	3	Ya	Tidak pernah	0	Tidak pernah	0	Satu kali dalam sebulan	2	Tidak pernah	0	Tidak pernah	0	Tidak pernah	0	Tidak pernah	0	Tidak pernah	0	Tidak pernah	0	Tidak pernah	0	Tidak pernah	0	Tidak pernah	0	Tidak pernah	0	Tidak pernah	0	Setiap saat	6	Beberapa kali dalam seminggu	5	Beberapa kali dalam seminggu	5	Satu kali dalam seminggu	4	Setiap saat	6	Satu kali dalam seminggu	4
Data Lengkap	GS	Laki-laki	2	PPDS Pulmonologi dan Kedokteran Respirasi	2	4	Junior	1	Ya	Beberapa kali dalam seminggu	5	Beberapa kali dalam sebulan	3	Beberapa kali dalam seminggu	5	Beberapa kali dalam sebulan	3	Beberapa kali dalam sebulan	3	Beberapa kali dalam sebulan	3	Beberapa kali dalam seminggu	5	Beberapa kali dalam sebulan	3	Beberapa kali dalam sebulan	3	Tidak pernah	0	Tidak pernah	0	Beberapa kali dalam sebulan	3	Tidak pernah	0	Tidak pernah	0	Beberapa kali dalam setahun atau lebih sedikit dari itu	1	Setiap saat	6	Tidak pernah	0	Beberapa kali dalam sebulan	3	Setiap saat	6	Setiap saat	6
Data Lengkap	HKPF	Perempuan	1	PPDS Pulmonologi dan Kedokteran Respirasi	2	4	Senior	3	Ya	Satu kali dalam seminggu	4	Satu kali dalam sebulan	2	Beberapa kali dalam sebulan	3	Beberapa kali dalam setahun atau lebih sedikit dari itu	1	Beberapa kali dalam sebulan	3	Satu kali dalam sebulan	2	Beberapa kali dalam setahun atau lebih sedikit dari itu	1	Beberapa kali dalam setahun atau lebih sedikit dari itu	1	Beberapa kali dalam setahun atau lebih sedikit dari itu	1	Tidak pernah	0	Tidak pernah	0	Beberapa kali dalam setahun atau lebih sedikit dari itu	1	Beberapa kali dalam setahun atau lebih sedikit dari itu	1	Tidak pernah	0	Beberapa kali dalam seminggu	5	Satu kali dalam seminggu	4	Beberapa kali dalam seminggu	5	Beberapa kali dalam seminggu	5	Beberapa kali dalam sebulan	3	Satu kali dalam sebulan	2
Data Lengkap	HR	Laki-laki	2	PPDS Pulmonologi dan Kedokteran Respirasi	2	4	Senior	3	Ya	Satu kali dalam sebulan	2	Tidak pernah	0	Satu kali dalam sebulan	2	Tidak pernah	0	Tidak pernah	0	Tidak pernah	0	Tidak pernah	0	Tidak pernah	0	Tidak pernah	0	Tidak pernah	0	Tidak pernah	0	Tidak pernah	0	Tidak pernah	0	Tidak pernah	0	Beberapa kali dalam sebulan	3	Beberapa kali dalam sebulan	3	Setiap saat	6	Setiap saat	6	Beberapa kali dalam seminggu	5	Beberapa kali dalam sebulan	3
Data Lengkap	HR	Perempuan	1	PPDS Pulmonologi dan Kedokteran Respirasi	2	4	Madya	2	Ya	Beberapa kali dalam sebulan	3	Tidak pernah	0	Beberapa kali dalam sebulan	3	Beberapa kali dalam setahun atau lebih sedikit dari itu	1	Beberapa kali dalam setahun atau lebih sedikit dari itu	1	Tidak pernah	0	Tidak pernah	0	Beberapa kali dalam setahun atau lebih sedikit dari itu	1	Beberapa kali dalam setahun atau lebih sedikit dari itu	1	Tidak pernah	0	Tidak pernah	0	Tidak pernah	0	Tidak pernah	0	Tidak pernah	0	Beberapa kali dalam sebulan	3	Beberapa kali dalam seminggu	5	Beberapa kali dalam seminggu	5	Beberapa kali dalam seminggu	5	Beberapa kali dalam seminggu	5	Beberapa kali dalam seminggu	5
Data Lengkap	IAP	Perempuan	1	PPDS Pulmonologi dan Kedokteran Respirasi	2	4	Junior	1	Ya	Beberapa kali dalam seminggu	5	Beberapa kali dalam sebulan	3	Beberapa kali dalam sebulan	3	Beberapa kali dalam sebulan	3	Beberapa kali dalam sebulan	3	Beberapa kali dalam sebulan	3	Beberapa kali dalam setahun atau lebih sedikit dari itu	1	Beberapa kali dalam setahun atau lebih sedikit dari itu	1	Beberapa kali dalam setahun atau lebih sedikit dari itu	1	Tidak pernah	0	Tidak pernah	0	Beberapa kali dalam setahun atau lebih sedikit dari itu	1	Tidak pernah	0	Tidak pernah	0	Beberapa kali dalam seminggu	5	Beberapa kali dalam seminggu	5	Beberapa kali dalam sebulan	3	Beberapa kali dalam setahun atau lebih sedikit dari itu	1	Beberapa kali dalam seminggu	5	Beberapa kali dalam sebulan	3
Data Lengkap	IPN	Perempuan	1	PPDS Pulmonologi dan Kedokteran Respirasi	2	4	Senior	3	Ya	Tidak pernah	0	Tidak pernah	0	Satu kali dalam sebulan	2	Tidak pernah	0	Beberapa kali dalam setahun atau lebih sedikit dari itu	1	Tidak pernah	0	Tidak pernah	0	Tidak pernah	0	Tidak pernah	0	Tidak pernah	0	Tidak pernah	0	Tidak pernah	0	Tidak pernah	0	Beberapa kali dalam setahun atau lebih sedikit dari itu	1	Beberapa kali dalam setahun atau lebih sedikit dari itu	1	Beberapa kali dalam sebulan	3	Satu kali dalam seminggu	4	Setiap saat	6	Beberapa kali dalam seminggu	5	Setiap saat	6
Data Lengkap	JN	Perempuan	1	PPDS Pulmonologi dan Kedokteran Respirasi	2	4	Senior	3	Ya	Satu kali dalam sebulan	2	Beberapa kali dalam setahun atau lebih sedikit dari itu	1	Satu kali dalam sebulan	2	Beberapa kali dalam setahun atau lebih sedikit dari itu	1	Satu kali dalam sebulan	2	Tidak pernah	0	Tidak pernah	0	Tidak pernah	0	Tidak pernah	0	Tidak pernah	0	Tidak pernah	0	Satu kali dalam sebulan	2	Tidak pernah	0	Beberapa kali dalam setahun atau lebih sedikit dari itu	1	Beberapa kali dalam seminggu	5	Beberapa kali dalam seminggu	5	Satu kali dalam sebulan	2	Beberapa kali dalam seminggu	5	Satu kali dalam seminggu	4	Beberapa kali dalam seminggu	5
Data Lengkap	JP	Laki-laki	2	PPDS Pulmonologi dan Kedokteran Respirasi	2	4	Junior	1	Ya	Satu kali dalam sebulan	2	Beberapa kali dalam setahun atau lebih sedikit dari itu	1	Beberapa kali dalam sebulan	3	Beberapa kali dalam setahun atau lebih sedikit dari itu	1	Satu kali dalam sebulan	2	Tidak pernah	0	Satu kali dalam sebulan	2	Beberapa kali dalam setahun atau lebih sedikit dari itu	1	Tidak pernah	0	Tidak pernah	0	Tidak pernah	0	Tidak pernah	0	Beberapa kali dalam setahun atau lebih sedikit dari itu	1	Tidak pernah	0	Beberapa kali dalam sebulan	3	Beberapa kali dalam sebulan	3	Beberapa kali dalam sebulan	3	Beberapa kali dalam sebulan	3	Beberapa kali dalam setahun atau lebih sedikit dari itu	1	Beberapa kali dalam sebulan	3
Data Lengkap	KI	Perempuan	1	PPDS Pulmonologi dan Kedokteran Respirasi	2	4	Senior	3	Ya	Beberapa kali dalam seminggu	5	Beberapa kali dalam setahun atau lebih sedikit dari itu	1	Beberapa kali dalam sebulan	3	Beberapa kali dalam sebulan	3	Satu kali dalam sebulan	2	Beberapa kali dalam setahun atau lebih sedikit dari itu	1	Beberapa kali dalam setahun atau lebih sedikit dari itu	1	Beberapa kali dalam setahun atau lebih sedikit dari itu	1	Beberapa kali dalam setahun atau lebih sedikit dari itu	1	Tidak pernah	0	Satu kali dalam sebulan	2	Beberapa kali dalam setahun atau lebih sedikit dari itu	1	Tidak pernah	0	Beberapa kali dalam setahun atau lebih sedikit dari itu	1	Beberapa kali dalam sebulan	3	Beberapa kali dalam sebulan	3	Beberapa kali dalam sebulan	3	Beberapa kali dalam sebulan	3	Satu kali dalam seminggu	4	Beberapa kali dalam sebulan	3
Data Lengkap	KMS	Perempuan	1	PPDS Pulmonologi dan Kedokteran Respirasi	2	4	Senior	3	Ya	Satu kali dalam seminggu	4	Satu kali dalam sebulan	2	Satu kali dalam sebulan	2	Satu kali dalam sebulan	2	Satu kali dalam sebulan	2	Satu kali dalam sebulan	2	Satu kali dalam sebulan	2	Beberapa kali dalam setahun atau lebih sedikit dari itu	1	Tidak pernah	0	Tidak pernah	0	Tidak pernah	0	Beberapa kali dalam setahun atau lebih sedikit dari itu	1	Tidak pernah	0	Beberapa kali dalam setahun atau lebih sedikit dari itu	1	Setiap saat	6	Setiap saat	6	Beberapa kali dalam seminggu	5	Beberapa kali dalam seminggu	5	Beberapa kali dalam seminggu	5	Beberapa kali dalam seminggu	5
Data Lengkap	LB	Perempuan	1	PPDS Pulmonologi dan Kedokteran Respirasi	2	4	Junior	1	Ya	Beberapa kali dalam sebulan	3	Beberapa kali dalam setahun atau lebih sedikit dari itu	1	Beberapa kali dalam setahun atau lebih sedikit dari itu	1	Tidak pernah	0	Beberapa kali dalam setahun atau lebih sedikit dari itu	1	Tidak pernah	0	Tidak pernah	0	Tidak pernah	0	Beberapa kali dalam setahun atau lebih sedikit dari itu	1	Tidak pernah	0	Tidak pernah	0	Beberapa kali dalam setahun atau lebih sedikit dari itu	1	Tidak pernah	0	Beberapa kali dalam setahun atau lebih sedikit dari itu	1	Beberapa kali dalam sebulan	3	Beberapa kali dalam seminggu	5	Beberapa kali dalam seminggu	5	Beberapa kali dalam seminggu	5	Beberapa kali dalam seminggu	5	Setiap saat	6
Data Lengkap	LM	Laki-laki	2	PPDS Pulmonologi dan Kedokteran Respirasi	2	4	Junior	1	Ya	Beberapa kali dalam seminggu	5	Beberapa kali dalam sebulan	3	Satu kali dalam seminggu	4	Satu kali dalam sebulan	2	Satu kali dalam sebulan	2	Beberapa kali dalam setahun atau lebih sedikit dari itu	1	Satu kali dalam sebulan	2	Satu kali dalam sebulan	2	Beberapa kali dalam setahun atau lebih sedikit dari itu	1	Tidak pernah	0	Tidak pernah	0	Beberapa kali dalam setahun atau lebih sedikit dari itu	1	Tidak pernah	0	Tidak pernah	0	Setiap saat	6	Setiap saat	6	Beberapa kali dalam seminggu	5	Beberapa kali dalam seminggu	5	Beberapa kali dalam sebulan	3	Beberapa kali dalam seminggu	5
Data Lengkap	MH	Perempuan	1	PPDS Pulmonologi dan Kedokteran Respirasi	2	4	Madya	2	Ya	Beberapa kali dalam setahun atau lebih sedikit dari itu	1	Beberapa kali dalam setahun atau lebih sedikit dari itu	1	Beberapa kali dalam setahun atau lebih sedikit dari itu	1	Beberapa kali dalam setahun atau lebih sedikit dari itu	1	Beberapa kali dalam setahun atau lebih sedikit dari itu	1	Beberapa kali dalam setahun atau lebih sedikit dari itu	1	Beberapa kali dalam setahun atau lebih sedikit dari itu	1	Beberapa kali dalam setahun atau lebih sedikit dari itu	1	Beberapa kali dalam setahun atau lebih sedikit dari itu	1	Tidak pernah	0	Tidak pernah	0	Tidak pernah	0	Tidak pernah	0	Tidak pernah	0	Setiap saat	6	Setiap saat	6	Setiap saat	6	Setiap saat	6	Beberapa kali dalam seminggu	5	Setiap saat	6
Data Lengkap	MH	Laki-laki	2	PPDS Pulmonologi dan Kedokteran Respirasi	2	4	Senior	3	Ya	Beberapa kali dalam setahun atau lebih sedikit dari itu	1	Beberapa kali dalam setahun atau lebih sedikit dari itu	1	Beberapa kali dalam sebulan	3	Tidak pernah	0	Beberapa kali dalam setahun atau lebih sedikit dari itu	1	Tidak pernah	0	Tidak pernah	0	Tidak pernah	0	Tidak pernah	0	Tidak pernah	0	Tidak pernah	0	Tidak pernah	0	Tidak pernah	0	Tidak pernah	0	Setiap saat	6	Setiap saat	6	Setiap saat	6	Setiap saat	6	Setiap saat	6	Setiap saat	6
Data Lengkap	MIA	Perempuan	1	PPDS Pulmonologi dan Kedokteran Respirasi	2	4	Junior	1	Ya	Beberapa kali dalam setahun atau lebih sedikit dari itu	1	Beberapa kali dalam setahun atau lebih sedikit dari itu	1	Beberapa kali dalam sebulan	3	Beberapa kali dalam setahun atau lebih sedikit dari itu	1	Beberapa kali dalam setahun atau lebih sedikit dari itu	1	Tidak pernah	0	Satu kali dalam sebulan	2	Beberapa kali dalam setahun atau lebih sedikit dari itu	1	Beberapa kali dalam setahun atau lebih sedikit dari itu	1	Tidak pernah	0	Tidak pernah	0	Tidak pernah	0	Tidak pernah	0	Beberapa kali dalam setahun atau lebih sedikit dari itu	1	Beberapa kali dalam sebulan	3	Beberapa kali dalam sebulan	3	Beberapa kali dalam sebulan	3	Beberapa kali dalam seminggu	5	Beberapa kali dalam seminggu	5	Setiap saat	6
Data Lengkap	MIN	Laki-laki	2	PPDS Pulmonologi dan Kedokteran Respirasi	2	4	Junior	1	Ya	Setiap saat	6	Beberapa kali dalam sebulan	3	Beberapa kali dalam seminggu	5	Beberapa kali dalam setahun atau lebih sedikit dari itu	1	Beberapa kali dalam sebulan	3	Tidak pernah	0	Beberapa kali dalam setahun atau lebih sedikit dari itu	1	Tidak pernah	0	Tidak pernah	0	Tidak pernah	0	Tidak pernah	0	Beberapa kali dalam setahun atau lebih sedikit dari itu	1	Tidak pernah	0	Tidak pernah	0	Tidak pernah	0	Beberapa kali dalam setahun atau lebih sedikit dari itu	1	Beberapa kali dalam sebulan	3	Beberapa kali dalam seminggu	5	Beberapa kali dalam seminggu	5	Beberapa kali dalam sebulan	3
Data Lengkap	MMI	Perempuan	1	PPDS Pulmonologi dan Kedokteran Respirasi	2	4	Junior	1	Ya	Satu kali dalam sebulan	2	Beberapa kali dalam sebulan	3	Beberapa kali dalam sebulan	3	Satu kali dalam sebulan	2	Beberapa kali dalam setahun atau lebih sedikit dari itu	1	Beberapa kali dalam setahun atau lebih sedikit dari itu	1	Beberapa kali dalam sebulan	3	Beberapa kali dalam setahun atau lebih sedikit dari itu	1	Tidak pernah	0	Tidak pernah	0	Tidak pernah	0	Beberapa kali dalam setahun atau lebih sedikit dari itu	1	Tidak pernah	0	Beberapa kali dalam setahun atau lebih sedikit dari itu	1	Beberapa kali dalam sebulan	3	Beberapa kali dalam sebulan	3	Beberapa kali dalam sebulan	3	Beberapa kali dalam sebulan	3	Beberapa kali dalam sebulan	3	Beberapa kali dalam seminggu	5
Data Lengkap	MN	Perempuan	1	PPDS Pulmonologi dan Kedokteran Respirasi	2	4	Junior	1	Ya	Beberapa kali dalam sebulan	3	Beberapa kali dalam setahun atau lebih sedikit dari itu	1	Beberapa kali dalam setahun atau lebih sedikit dari itu	1	Tidak pernah	0	Beberapa kali dalam setahun atau lebih sedikit dari itu	1	Tidak pernah	0	Beberapa kali dalam setahun atau lebih sedikit dari itu	1	Tidak pernah	0	Tidak pernah	0	Tidak pernah	0	Tidak pernah	0	Beberapa kali dalam setahun atau lebih sedikit dari itu	1	Tidak pernah	0	Tidak pernah	0	Beberapa kali dalam seminggu	5	Setiap saat	6	Beberapa kali dalam seminggu	5	Beberapa kali dalam seminggu	5	Setiap saat	6	Beberapa kali dalam seminggu	5
Data Lengkap	M	Laki-laki	2	PPDS Pulmonologi dan Kedokteran Respirasi	2	4	Senior	3	Ya	Beberapa kali dalam setahun atau lebih sedikit dari itu	1	Beberapa kali dalam setahun atau lebih sedikit dari itu	1	Beberapa kali dalam setahun atau lebih sedikit dari itu	1	Tidak pernah	0	Beberapa kali dalam setahun atau lebih sedikit dari itu	1	Tidak pernah	0	Beberapa kali dalam setahun atau lebih sedikit dari itu	1	Tidak pernah	0	Beberapa kali dalam setahun atau lebih sedikit dari itu	1	Tidak pernah	0	Tidak pernah	0	Tidak pernah	0	Tidak pernah	0	Tidak pernah	0	Beberapa kali dalam setahun atau lebih sedikit dari itu	1	Beberapa kali dalam setahun atau lebih sedikit dari itu	1	Beberapa kali dalam setahun atau lebih sedikit dari itu	1	Beberapa kali dalam setahun atau lebih sedikit dari itu	1	Beberapa kali dalam setahun atau lebih sedikit dari itu	1	Beberapa kali dalam setahun atau lebih sedikit dari itu	1
Data Lengkap	N	Perempuan	1	PPDS Pulmonologi dan Kedokteran Respirasi	2	4	Senior	3	Ya	Beberapa kali dalam setahun atau lebih sedikit dari itu	1	Tidak pernah	0	Tidak pernah	0	Tidak pernah	0	Tidak pernah	0	Tidak pernah	0	Tidak pernah	0	Tidak pernah	0	Tidak pernah	0	Tidak pernah	0	Tidak pernah	0	Tidak pernah	0	Tidak pernah	0	Tidak pernah	0	Setiap saat	6	Beberapa kali dalam seminggu	5	Beberapa kali dalam seminggu	5	Setiap saat	6	Beberapa kali dalam seminggu	5	Setiap saat	6
Data Lengkap	NAM	Laki-laki	2	PPDS Pulmonologi dan Kedokteran Respirasi	2	4	Junior	1	Ya	Satu kali dalam seminggu	4	Satu kali dalam sebulan	2	Beberapa kali dalam setahun atau lebih sedikit dari itu	1	Beberapa kali dalam seminggu	5	Satu kali dalam seminggu	4	Satu kali dalam seminggu	4	Satu kali dalam seminggu	4	Satu kali dalam seminggu	4	Satu kali dalam sebulan	2	Tidak pernah	0	Tidak pernah	0	Beberapa kali dalam sebulan	3	Satu kali dalam sebulan	2	Beberapa kali dalam sebulan	3	Beberapa kali dalam seminggu	5	Beberapa kali dalam seminggu	5	Setiap saat	6	Beberapa kali dalam seminggu	5	Beberapa kali dalam sebulan	3	Beberapa kali dalam sebulan	3
Data Lengkap	NE	Perempuan	1	PPDS Pulmonologi dan Kedokteran Respirasi	2	4	Junior	1	Ya	Beberapa kali dalam seminggu	5	Beberapa kali dalam seminggu	5	Setiap saat	6	Beberapa kali dalam seminggu	5	Setiap saat	6	Setiap saat	6	Setiap saat	6	Beberapa kali dalam seminggu	5	Beberapa kali dalam seminggu	5	Beberapa kali dalam sebulan	3	Beberapa kali dalam sebulan	3	Beberapa kali dalam sebulan	3	Beberapa kali dalam sebulan	3	Beberapa kali dalam sebulan	3	Beberapa kali dalam sebulan	3	Beberapa kali dalam sebulan	3	Satu kali dalam sebulan	2	Satu kali dalam sebulan	2	Satu kali dalam sebulan	2	Satu kali dalam sebulan	2
Data Lengkap	NK	Perempuan	1	PPDS Pulmonologi dan Kedokteran Respirasi	2	4	Senior	3	Ya	Beberapa kali dalam setahun atau lebih sedikit dari itu	1	Beberapa kali dalam setahun atau lebih sedikit dari itu	1	Satu kali dalam sebulan	2	Beberapa kali dalam setahun atau lebih sedikit dari itu	1	Satu kali dalam sebulan	2	Beberapa kali dalam setahun atau lebih sedikit dari itu	1	Satu kali dalam sebulan	2	Beberapa kali dalam setahun atau lebih sedikit dari itu	1	Beberapa kali dalam setahun atau lebih sedikit dari itu	1	Beberapa kali dalam setahun atau lebih sedikit dari itu	1	Beberapa kali dalam sebulan	3	Satu kali dalam sebulan	2	Satu kali dalam sebulan	2	Tidak pernah	0	Beberapa kali dalam seminggu	5	Beberapa kali dalam seminggu	5	Beberapa kali dalam seminggu	5	Beberapa kali dalam seminggu	5	Beberapa kali dalam seminggu	5	Beberapa kali dalam seminggu	5
Data Lengkap	Nsb	Perempuan	1	PPDS Pulmonologi dan Kedokteran Respirasi	2	4	Junior	1	Ya	Beberapa kali dalam setahun atau lebih sedikit dari itu	1	Tidak pernah	0	Beberapa kali dalam setahun atau lebih sedikit dari itu	1	Tidak pernah	0	Beberapa kali dalam setahun atau lebih sedikit dari itu	1	Tidak pernah	0	Tidak pernah	0	Tidak pernah	0	Beberapa kali dalam setahun atau lebih sedikit dari itu	1	Tidak pernah	0	Tidak pernah	0	Tidak pernah	0	Tidak pernah	0	Tidak pernah	0	Setiap saat	6	Setiap saat	6	Setiap saat	6	Setiap saat	6	Setiap saat	6	Setiap saat	6
Data Lengkap	P	Perempuan	1	PPDS Pulmonologi dan Kedokteran Respirasi	2	4	Junior	1	Ya	Beberapa kali dalam sebulan	3	Beberapa kali dalam sebulan	3	Beberapa kali dalam seminggu	5	Beberapa kali dalam sebulan	3	Satu kali dalam sebulan	2	Beberapa kali dalam seminggu	5	Beberapa kali dalam sebulan	3	Beberapa kali dalam sebulan	3	Satu kali dalam sebulan	2	Beberapa kali dalam setahun atau lebih sedikit dari itu	1	Beberapa kali dalam setahun atau lebih sedikit dari itu	1	Tidak pernah	0	Beberapa kali dalam setahun atau lebih sedikit dari itu	1	Beberapa kali dalam setahun atau lebih sedikit dari itu	1	Beberapa kali dalam setahun atau lebih sedikit dari itu	1	Beberapa kali dalam sebulan	3	Satu kali dalam sebulan	2	Satu kali dalam sebulan	2	Satu kali dalam sebulan	2	Beberapa kali dalam setahun atau lebih sedikit dari itu	1
Data Lengkap	PA	Perempuan	1	PPDS Pulmonologi dan Kedokteran Respirasi	2	4	Junior	1	Ya	Beberapa kali dalam setahun atau lebih sedikit dari itu	1	Tidak pernah	0	Beberapa kali dalam setahun atau lebih sedikit dari itu	1	Beberapa kali dalam setahun atau lebih sedikit dari itu	1	Beberapa kali dalam setahun atau lebih sedikit dari itu	1	Tidak pernah	0	Tidak pernah	0	Tidak pernah	0	Tidak pernah	0	Tidak pernah	0	Tidak pernah	0	Beberapa kali dalam setahun atau lebih sedikit dari itu	1	Tidak pernah	0	Beberapa kali dalam setahun atau lebih sedikit dari itu	1	Beberapa kali dalam seminggu	5	Beberapa kali dalam sebulan	3	Beberapa kali dalam sebulan	3	Beberapa kali dalam sebulan	3	Beberapa kali dalam sebulan	3	Beberapa kali dalam sebulan	3
Data Lengkap	PDA	Perempuan	1	PPDS Pulmonologi dan Kedokteran Respirasi	2	4	Junior	1	Ya	Beberapa kali dalam setahun atau lebih sedikit dari itu	1	Beberapa kali dalam setahun atau lebih sedikit dari itu	1	Satu kali dalam sebulan	2	Tidak pernah	0	Tidak pernah	0	Tidak pernah	0	Beberapa kali dalam setahun atau lebih sedikit dari itu	1	Tidak pernah	0	Beberapa kali dalam setahun atau lebih sedikit dari itu	1	Beberapa kali dalam setahun atau lebih sedikit dari itu	1	Beberapa kali dalam setahun atau lebih sedikit dari itu	1	Beberapa kali dalam setahun atau lebih sedikit dari itu	1	Tidak pernah	0	Tidak pernah	0	Beberapa kali dalam setahun atau lebih sedikit dari itu	1	Beberapa kali dalam setahun atau lebih sedikit dari itu	1	Beberapa kali dalam setahun atau lebih sedikit dari itu	1	Beberapa kali dalam setahun atau lebih sedikit dari itu	1	Beberapa kali dalam setahun atau lebih sedikit dari itu	1	Beberapa kali dalam seminggu	5
Data Lengkap	SB	Laki-laki	2	PPDS Pulmonologi dan Kedokteran Respirasi	2	4	Junior	1	Ya	Beberapa kali dalam seminggu	5	Beberapa kali dalam sebulan	3	Beberapa kali dalam seminggu	5	Satu kali dalam seminggu	4	Beberapa kali dalam sebulan	3	Beberapa kali dalam setahun atau lebih sedikit dari itu	1	Beberapa kali dalam setahun atau lebih sedikit dari itu	1	Beberapa kali dalam sebulan	3	Beberapa kali dalam setahun atau lebih sedikit dari itu	1	Beberapa kali dalam setahun atau lebih sedikit dari itu	1	Beberapa kali dalam setahun atau lebih sedikit dari itu	1	Satu kali dalam sebulan	2	Tidak pernah	0	Beberapa kali dalam setahun atau lebih sedikit dari itu	1	Beberapa kali dalam sebulan	3	Beberapa kali dalam sebulan	3	Satu kali dalam seminggu	4	Satu kali dalam seminggu	4	Beberapa kali dalam sebulan	3	Satu kali dalam sebulan	2
Data Lengkap	SZ	Perempuan	1	PPDS Pulmonologi dan Kedokteran Respirasi	2	4	Junior	1	Ya	Beberapa kali dalam setahun atau lebih sedikit dari itu	1	Tidak pernah	0	Beberapa kali dalam setahun atau lebih sedikit dari itu	1	Tidak pernah	0	Tidak pernah	0	Tidak pernah	0	Tidak pernah	0	Tidak pernah	0	Tidak pernah	0	Tidak pernah	0	Tidak pernah	0	Tidak pernah	0	Tidak pernah	0	Tidak pernah	0	Setiap saat	6	Setiap saat	6	Beberapa kali dalam seminggu	5	Satu kali dalam seminggu	4	Beberapa kali dalam seminggu	5	Beberapa kali dalam seminggu	5
Data Lengkap	T	Laki-laki	2	PPDS Pulmonologi dan Kedokteran Respirasi	2	4	Junior	1	Ya	Tidak pernah	0	Beberapa kali dalam sebulan	3	Beberapa kali dalam sebulan	3	Tidak pernah	0	Tidak pernah	0	Tidak pernah	0	Tidak pernah	0	Tidak pernah	0	Tidak pernah	0	Tidak pernah	0	Tidak pernah	0	Beberapa kali dalam setahun atau lebih sedikit dari itu	1	Tidak pernah	0	Beberapa kali dalam setahun atau lebih sedikit dari itu	1	Setiap saat	6	Setiap saat	6	Beberapa kali dalam sebulan	3	Setiap saat	6	Beberapa kali dalam seminggu	5	Setiap saat	6
Data Lengkap	TI	Perempuan	1	PPDS Pulmonologi dan Kedokteran Respirasi	2	4	Junior	1	Ya	Beberapa kali dalam sebulan	3	Beberapa kali dalam sebulan	3	Beberapa kali dalam sebulan	3	Satu kali dalam seminggu	4	Beberapa kali dalam sebulan	3	Beberapa kali dalam sebulan	3	Beberapa kali dalam setahun atau lebih sedikit dari itu	1	Beberapa kali dalam sebulan	3	Beberapa kali dalam setahun atau lebih sedikit dari itu	1	Tidak pernah	0	Tidak pernah	0	Beberapa kali dalam setahun atau lebih sedikit dari itu	1	Beberapa kali dalam setahun atau lebih sedikit dari itu	1	Tidak pernah	0	Beberapa kali dalam seminggu	5	Beberapa kali dalam seminggu	5	Beberapa kali dalam setahun atau lebih sedikit dari itu	1	Beberapa kali dalam sebulan	3	Beberapa kali dalam sebulan	3	Beberapa kali dalam sebulan	3
Data Lengkap	TJ	Perempuan	1	PPDS Pulmonologi dan Kedokteran Respirasi	2	4	Senior	3	Ya	Beberapa kali dalam seminggu	5	Tidak pernah	0	Beberapa kali dalam sebulan	3	Tidak pernah	0	Beberapa kali dalam setahun atau lebih sedikit dari itu	1	Tidak pernah	0	Tidak pernah	0	Tidak pernah	0	Tidak pernah	0	Tidak pernah	0	Tidak pernah	0	Tidak pernah	0	Tidak pernah	0	Tidak pernah	0	Setiap saat	6	Beberapa kali dalam seminggu	5	Tidak pernah	0	Satu kali dalam seminggu	4	Beberapa kali dalam seminggu	5	Beberapa kali dalam seminggu	5
Data Lengkap	WA	Perempuan	1	PPDS Pulmonologi dan Kedokteran Respirasi	2	4	Junior	1	Ya	Beberapa kali dalam setahun atau lebih sedikit dari itu	1	Beberapa kali dalam setahun atau lebih sedikit dari itu	1	Beberapa kali dalam setahun atau lebih sedikit dari itu	1	Tidak pernah	0	Tidak pernah	0	Tidak pernah	0	Beberapa kali dalam setahun atau lebih sedikit dari itu	1	Tidak pernah	0	Tidak pernah	0	Tidak pernah	0	Tidak pernah	0	Tidak pernah	0	Tidak pernah	0	Tidak pernah	0	Beberapa kali dalam sebulan	3	Beberapa kali dalam sebulan	3	Beberapa kali dalam sebulan	3	Beberapa kali dalam sebulan	3	Beberapa kali dalam sebulan	3	Beberapa kali dalam sebulan	3
Data Lengkap	WDN	Laki-laki	2	PPDS Pulmonologi dan Kedokteran Respirasi	2	4	Junior	1	Ya	Beberapa kali dalam seminggu	5	Beberapa kali dalam sebulan	3	Satu kali dalam seminggu	4	Beberapa kali dalam sebulan	3	Beberapa kali dalam sebulan	3	Satu kali dalam sebulan	2	Satu kali dalam seminggu	4	Beberapa kali dalam setahun atau lebih sedikit dari itu	1	Satu kali dalam sebulan	2	Tidak pernah	0	Tidak pernah	0	Beberapa kali dalam setahun atau lebih sedikit dari itu	1	Beberapa kali dalam setahun atau lebih sedikit dari itu	1	Tidak pernah	0	Beberapa kali dalam seminggu	5	Beberapa kali dalam seminggu	5	Satu kali dalam seminggu	4	Beberapa kali dalam seminggu	5	Satu kali dalam seminggu	4	Beberapa kali dalam sebulan	3
Data Lengkap	Ws	Laki-laki	2	PPDS Pulmonologi dan Kedokteran Respirasi	2	4	Senior	3	Ya	Beberapa kali dalam setahun atau lebih sedikit dari itu	1	Beberapa kali dalam setahun atau lebih sedikit dari itu	1	Satu kali dalam sebulan	2	Beberapa kali dalam setahun atau lebih sedikit dari itu	1	Satu kali dalam sebulan	2	Beberapa kali dalam sebulan	3	Beberapa kali dalam setahun atau lebih sedikit dari itu	1	Beberapa kali dalam setahun atau lebih sedikit dari itu	1	Beberapa kali dalam setahun atau lebih sedikit dari itu	1	Beberapa kali dalam setahun atau lebih sedikit dari itu	1	Beberapa kali dalam setahun atau lebih sedikit dari itu	1	Beberapa kali dalam setahun atau lebih sedikit dari itu	1	Beberapa kali dalam setahun atau lebih sedikit dari itu	1	Satu kali dalam sebulan	2	Satu kali dalam sebulan	2	Beberapa kali dalam sebulan	3	Satu kali dalam sebulan	2	Beberapa kali dalam sebulan	3	Satu kali dalam sebulan	2	Beberapa kali dalam sebulan	3
Data Lengkap	YNU	Perempuan	1	PPDS Pulmonologi dan Kedokteran Respirasi	2	4	Junior	1	Ya	Beberapa kali dalam sebulan	3	Beberapa kali dalam sebulan	3	Beberapa kali dalam sebulan	3	Satu kali dalam sebulan	2	Satu kali dalam sebulan	2	Beberapa kali dalam setahun atau lebih sedikit dari itu	1	Satu kali dalam sebulan	2	Beberapa kali dalam setahun atau lebih sedikit dari itu	1	Beberapa kali dalam setahun atau lebih sedikit dari itu	1	Tidak pernah	0	Beberapa kali dalam seminggu	5	Satu kali dalam sebulan	2	Tidak pernah	0	Beberapa kali dalam setahun atau lebih sedikit dari itu	1	Beberapa kali dalam sebulan	3	Beberapa kali dalam seminggu	5	Beberapa kali dalam sebulan	3	Beberapa kali dalam sebulan	3	Beberapa kali dalam sebulan	3	Satu kali dalam sebulan	2
Data Lengkap	Aas	Perempuan	1	PPDS Telinga Hidung Tenggorok	2	5	Madya	2	Ya	Beberapa kali dalam sebulan	3	Beberapa kali dalam sebulan	3	Beberapa kali dalam sebulan	3	Satu kali dalam sebulan	2	Beberapa kali dalam sebulan	3	Satu kali dalam sebulan	2	Beberapa kali dalam sebulan	3	Beberapa kali dalam setahun atau lebih sedikit dari itu	1	Beberapa kali dalam setahun atau lebih sedikit dari itu	1	Tidak pernah	0	Beberapa kali dalam setahun atau lebih sedikit dari itu	1	Beberapa kali dalam setahun atau lebih sedikit dari itu	1	Tidak pernah	0	Beberapa kali dalam setahun atau lebih sedikit dari itu	1	Beberapa kali dalam seminggu	5	Beberapa kali dalam seminggu	5	Beberapa kali dalam sebulan	3	Beberapa kali dalam seminggu	5	Beberapa kali dalam seminggu	5	Setiap saat	6
Data Lengkap	AATS	Perempuan	1	PPDS Telinga Hidung Tenggorok	2	5	Junior	1	Ya	Beberapa kali dalam setahun atau lebih sedikit dari itu	1	Beberapa kali dalam setahun atau lebih sedikit dari itu	1	Beberapa kali dalam setahun atau lebih sedikit dari itu	1	Beberapa kali dalam setahun atau lebih sedikit dari itu	1	Beberapa kali dalam setahun atau lebih sedikit dari itu	1	Beberapa kali dalam setahun atau lebih sedikit dari itu	1	Beberapa kali dalam setahun atau lebih sedikit dari itu	1	Tidak pernah	0	Tidak pernah	0	Tidak pernah	0	Tidak pernah	0	Tidak pernah	0	Tidak pernah	0	Tidak pernah	0	Beberapa kali dalam seminggu	5	Beberapa kali dalam seminggu	5	Beberapa kali dalam seminggu	5	Beberapa kali dalam seminggu	5	Beberapa kali dalam seminggu	5	Beberapa kali dalam seminggu	5
Data Lengkap	AF	Perempuan	1	PPDS Telinga Hidung Tenggorok	2	5	Madya	2	Ya	Beberapa kali dalam sebulan	3	Beberapa kali dalam sebulan	3	Beberapa kali dalam sebulan	3	Beberapa kali dalam setahun atau lebih sedikit dari itu	1	Beberapa kali dalam setahun atau lebih sedikit dari itu	1	Beberapa kali dalam setahun atau lebih sedikit dari itu	1	Tidak pernah	0	Tidak pernah	0	Beberapa kali dalam setahun atau lebih sedikit dari itu	1	Tidak pernah	0	Tidak pernah	0	Tidak pernah	0	Beberapa kali dalam setahun atau lebih sedikit dari itu	1	Beberapa kali dalam setahun atau lebih sedikit dari itu	1	Beberapa kali dalam seminggu	5	Beberapa kali dalam seminggu	5	Beberapa kali dalam sebulan	3	Beberapa kali dalam seminggu	5	Beberapa kali dalam seminggu	5	Beberapa kali dalam seminggu	5
Data Lengkap	APM	Perempuan	1	PPDS Telinga Hidung Tenggorok	2	5	Madya	2	Ya	Beberapa kali dalam seminggu	5	Satu kali dalam seminggu	4	Beberapa kali dalam sebulan	3	Satu kali dalam sebulan	2	Beberapa kali dalam sebulan	3	Tidak pernah	0	Beberapa kali dalam setahun atau lebih sedikit dari itu	1	Beberapa kali dalam setahun atau lebih sedikit dari itu	1	Beberapa kali dalam setahun atau lebih sedikit dari itu	1	Tidak pernah	0	Beberapa kali dalam setahun atau lebih sedikit dari itu	1	Beberapa kali dalam setahun atau lebih sedikit dari itu	1	Beberapa kali dalam setahun atau lebih sedikit dari itu	1	Tidak pernah	0	Beberapa kali dalam sebulan	3	Satu kali dalam seminggu	4	Beberapa kali dalam sebulan	3	Beberapa kali dalam sebulan	3	Beberapa kali dalam sebulan	3	Satu kali dalam sebulan	2
Data Lengkap	APT	Perempuan	1	PPDS Telinga Hidung Tenggorok	2	5	Junior	1	Ya	Beberapa kali dalam setahun atau lebih sedikit dari itu	1	Tidak pernah	0	Satu kali dalam sebulan	2	Beberapa kali dalam setahun atau lebih sedikit dari itu	1	Beberapa kali dalam setahun atau lebih sedikit dari itu	1	Tidak pernah	0	Beberapa kali dalam setahun atau lebih sedikit dari itu	1	Tidak pernah	0	Tidak pernah	0	Tidak pernah	0	Tidak pernah	0	Beberapa kali dalam setahun atau lebih sedikit dari itu	1	Tidak pernah	0	Tidak pernah	0	Beberapa kali dalam seminggu	5	Beberapa kali dalam seminggu	5	Setiap saat	6	Beberapa kali dalam seminggu	5	Beberapa kali dalam seminggu	5	Setiap saat	6
Data Lengkap	AS	Perempuan	1	PPDS Telinga Hidung Tenggorok	2	5	Madya	2	Ya	Beberapa kali dalam sebulan	3	Beberapa kali dalam sebulan	3	Beberapa kali dalam sebulan	3	Beberapa kali dalam sebulan	3	Satu kali dalam seminggu	4	Beberapa kali dalam sebulan	3	Beberapa kali dalam setahun atau lebih sedikit dari itu	1	Beberapa kali dalam setahun atau lebih sedikit dari itu	1	Beberapa kali dalam setahun atau lebih sedikit dari itu	1	Beberapa kali dalam setahun atau lebih sedikit dari itu	1	Beberapa kali dalam setahun atau lebih sedikit dari itu	1	Satu kali dalam seminggu	4	Beberapa kali dalam setahun atau lebih sedikit dari itu	1	Beberapa kali dalam setahun atau lebih sedikit dari itu	1	Beberapa kali dalam seminggu	5	Beberapa kali dalam seminggu	5	Beberapa kali dalam sebulan	3	Satu kali dalam sebulan	2	Beberapa kali dalam sebulan	3	Satu kali dalam seminggu	4
Data Lengkap	aw	Laki-laki	2	PPDS Telinga Hidung Tenggorok	2	5	Senior	3	Ya	Satu kali dalam seminggu	4	Beberapa kali dalam sebulan	3	Beberapa kali dalam sebulan	3	Beberapa kali dalam setahun atau lebih sedikit dari itu	1	Beberapa kali dalam sebulan	3	Beberapa kali dalam setahun atau lebih sedikit dari itu	1	Beberapa kali dalam setahun atau lebih sedikit dari itu	1	Beberapa kali dalam setahun atau lebih sedikit dari itu	1	Beberapa kali dalam sebulan	3	Tidak pernah	0	Beberapa kali dalam setahun atau lebih sedikit dari itu	1	Beberapa kali dalam setahun atau lebih sedikit dari itu	1	Beberapa kali dalam setahun atau lebih sedikit dari itu	1	Tidak pernah	0	Beberapa kali dalam seminggu	5	Setiap saat	6	Beberapa kali dalam seminggu	5	Beberapa kali dalam seminggu	5	Setiap saat	6	Beberapa kali dalam seminggu	5
Data Lengkap	BGK	Laki-laki	2	PPDS Telinga Hidung Tenggorok	2	5	Junior	1	Ya	Beberapa kali dalam sebulan	3	Beberapa kali dalam sebulan	3	Beberapa kali dalam sebulan	3	Beberapa kali dalam sebulan	3	Beberapa kali dalam setahun atau lebih sedikit dari itu	1	Beberapa kali dalam setahun atau lebih sedikit dari itu	1	Beberapa kali dalam sebulan	3	Satu kali dalam sebulan	2	Beberapa kali dalam setahun atau lebih sedikit dari itu	1	Tidak pernah	0	Beberapa kali dalam setahun atau lebih sedikit dari itu	1	Beberapa kali dalam setahun atau lebih sedikit dari itu	1	Beberapa kali dalam setahun atau lebih sedikit dari itu	1	Beberapa kali dalam setahun atau lebih sedikit dari itu	1	Beberapa kali dalam setahun atau lebih sedikit dari itu	1	Beberapa kali dalam setahun atau lebih sedikit dari itu	1	Beberapa kali dalam setahun atau lebih sedikit dari itu	1	Beberapa kali dalam setahun atau lebih sedikit dari itu	1	Beberapa kali dalam setahun atau lebih sedikit dari itu	1	Beberapa kali dalam setahun atau lebih sedikit dari itu	1
Data Lengkap	DAP	Perempuan	1	PPDS Telinga Hidung Tenggorok	2	5	Junior	1	Ya	Beberapa kali dalam setahun atau lebih sedikit dari itu	1	Satu kali dalam sebulan	2	Beberapa kali dalam setahun atau lebih sedikit dari itu	1	Tidak pernah	0	Tidak pernah	0	Tidak pernah	0	Tidak pernah	0	Beberapa kali dalam setahun atau lebih sedikit dari itu	1	Tidak pernah	0	Tidak pernah	0	Tidak pernah	0	Tidak pernah	0	Tidak pernah	0	Beberapa kali dalam setahun atau lebih sedikit dari itu	1	Setiap saat	6	Beberapa kali dalam seminggu	5	Beberapa kali dalam setahun atau lebih sedikit dari itu	1	Beberapa kali dalam seminggu	5	Setiap saat	6	Satu kali dalam seminggu	4
Data Lengkap	DE	Perempuan	1	PPDS Telinga Hidung Tenggorok	2	5	Madya	2	Ya	Beberapa kali dalam sebulan	3	Beberapa kali dalam sebulan	3	Beberapa kali dalam sebulan	3	Tidak pernah	0	Tidak pernah	0	Tidak pernah	0	Beberapa kali dalam setahun atau lebih sedikit dari itu	1	Beberapa kali dalam setahun atau lebih sedikit dari itu	1	Setiap saat	6	Tidak pernah	0	Tidak pernah	0	Tidak pernah	0	Tidak pernah	0	Tidak pernah	0	Beberapa kali dalam sebulan	3	Beberapa kali dalam seminggu	5	Beberapa kali dalam sebulan	3	Setiap saat	6	Setiap saat	6	Setiap saat	6
Data Lengkap	DJ	Perempuan	1	PPDS Telinga Hidung Tenggorok	2	5	Madya	2	Ya	Beberapa kali dalam setahun atau lebih sedikit dari itu	1	Beberapa kali dalam setahun atau lebih sedikit dari itu	1	Beberapa kali dalam sebulan	3	Beberapa kali dalam setahun atau lebih sedikit dari itu	1	Beberapa kali dalam setahun atau lebih sedikit dari itu	1	Tidak pernah	0	Beberapa kali dalam sebulan	3	Satu kali dalam sebulan	2	Beberapa kali dalam setahun atau lebih sedikit dari itu	1	Tidak pernah	0	Tidak pernah	0	Beberapa kali dalam setahun atau lebih sedikit dari itu	1	Tidak pernah	0	Tidak pernah	0	Beberapa kali dalam seminggu	5	Setiap saat	6	Satu kali dalam seminggu	4	Beberapa kali dalam seminggu	5	Beberapa kali dalam sebulan	3	Beberapa kali dalam sebulan	3
Data Lengkap	DV	Perempuan	1	PPDS Telinga Hidung Tenggorok	2	5	Junior	1	Ya	Beberapa kali dalam setahun atau lebih sedikit dari itu	1	Beberapa kali dalam sebulan	3	Beberapa kali dalam seminggu	5	Tidak pernah	0	Beberapa kali dalam setahun atau lebih sedikit dari itu	1	Tidak pernah	0	Tidak pernah	0	Tidak pernah	0	Beberapa kali dalam setahun atau lebih sedikit dari itu	1	Tidak pernah	0	Tidak pernah	0	Tidak pernah	0	Tidak pernah	0	Tidak pernah	0	Beberapa kali dalam seminggu	5	Beberapa kali dalam seminggu	5	Beberapa kali dalam seminggu	5	Beberapa kali dalam seminggu	5	Beberapa kali dalam seminggu	5	Beberapa kali dalam seminggu	5
Data Lengkap	DWM	Perempuan	1	PPDS Telinga Hidung Tenggorok	2	5	Madya	2	Ya	Beberapa kali dalam sebulan	3	Beberapa kali dalam setahun atau lebih sedikit dari itu	1	Beberapa kali dalam setahun atau lebih sedikit dari itu	1	Tidak pernah	0	Tidak pernah	0	Tidak pernah	0	Beberapa kali dalam setahun atau lebih sedikit dari itu	1	Beberapa kali dalam setahun atau lebih sedikit dari itu	1	Beberapa kali dalam setahun atau lebih sedikit dari itu	1	Tidak pernah	0	Tidak pernah	0	Tidak pernah	0	Tidak pernah	0	Tidak pernah	0	Setiap saat	6	Setiap saat	6	Beberapa kali dalam seminggu	5	Beberapa kali dalam seminggu	5	Beberapa kali dalam seminggu	5	Beberapa kali dalam seminggu	5
Data Lengkap	EV	Perempuan	1	PPDS Telinga Hidung Tenggorok	2	5	Junior	1	Ya	Beberapa kali dalam sebulan	3	Beberapa kali dalam sebulan	3	Beberapa kali dalam sebulan	3	Beberapa kali dalam setahun atau lebih sedikit dari itu	1	Satu kali dalam sebulan	2	Beberapa kali dalam setahun atau lebih sedikit dari itu	1	Satu kali dalam sebulan	2	Beberapa kali dalam setahun atau lebih sedikit dari itu	1	Beberapa kali dalam setahun atau lebih sedikit dari itu	1	Tidak pernah	0	Beberapa kali dalam setahun atau lebih sedikit dari itu	1	Beberapa kali dalam setahun atau lebih sedikit dari itu	1	Beberapa kali dalam setahun atau lebih sedikit dari itu	1	Beberapa kali dalam setahun atau lebih sedikit dari itu	1	Setiap saat	6	Setiap saat	6	Beberapa kali dalam seminggu	5	Satu kali dalam seminggu	4	Beberapa kali dalam seminggu	5	Beberapa kali dalam seminggu	5
Data Lengkap	FS	Perempuan	1	PPDS Telinga Hidung Tenggorok	2	5	Madya	2	Ya	Satu kali dalam seminggu	4	Beberapa kali dalam sebulan	3	Beberapa kali dalam seminggu	5	Satu kali dalam sebulan	2	Satu kali dalam sebulan	2	Satu kali dalam sebulan	2	Satu kali dalam seminggu	4	Satu kali dalam sebulan	2	Satu kali dalam sebulan	2	Tidak pernah	0	Tidak pernah	0	Beberapa kali dalam setahun atau lebih sedikit dari itu	1	Tidak pernah	0	Beberapa kali dalam setahun atau lebih sedikit dari itu	1	Setiap saat	6	Setiap saat	6	Beberapa kali dalam setahun atau lebih sedikit dari itu	1	Beberapa kali dalam seminggu	5	Setiap saat	6	Setiap saat	6
Data Lengkap	GA	Perempuan	1	PPDS Telinga Hidung Tenggorok	2	5	Madya	2	Ya	Beberapa kali dalam seminggu	5	Beberapa kali dalam seminggu	5	Beberapa kali dalam sebulan	3	Beberapa kali dalam setahun atau lebih sedikit dari itu	1	Beberapa kali dalam setahun atau lebih sedikit dari itu	1	Beberapa kali dalam setahun atau lebih sedikit dari itu	1	Beberapa kali dalam setahun atau lebih sedikit dari itu	1	Tidak pernah	0	Beberapa kali dalam setahun atau lebih sedikit dari itu	1	Tidak pernah	0	Tidak pernah	0	Tidak pernah	0	Tidak pernah	0	Beberapa kali dalam setahun atau lebih sedikit dari itu	1	Beberapa kali dalam seminggu	5	Beberapa kali dalam seminggu	5	Beberapa kali dalam seminggu	5	Beberapa kali dalam seminggu	5	Beberapa kali dalam seminggu	5	Beberapa kali dalam seminggu	5
Data Lengkap	HH	Laki-laki	2	PPDS Telinga Hidung Tenggorok	2	5	Junior	1	Ya	Beberapa kali dalam seminggu	5	Beberapa kali dalam sebulan	3	Beberapa kali dalam sebulan	3	Beberapa kali dalam sebulan	3	Beberapa kali dalam sebulan	3	Satu kali dalam sebulan	2	Satu kali dalam sebulan	2	Tidak pernah	0	Beberapa kali dalam setahun atau lebih sedikit dari itu	1	Tidak pernah	0	Tidak pernah	0	Beberapa kali dalam setahun atau lebih sedikit dari itu	1	Beberapa kali dalam setahun atau lebih sedikit dari itu	1	Beberapa kali dalam setahun atau lebih sedikit dari itu	1	Beberapa kali dalam sebulan	3	Beberapa kali dalam sebulan	3	Beberapa kali dalam sebulan	3	Beberapa kali dalam sebulan	3	Beberapa kali dalam sebulan	3	Beberapa kali dalam sebulan	3
Data Lengkap	HP	Perempuan	1	PPDS Telinga Hidung Tenggorok	2	5	Senior	3	Ya	Beberapa kali dalam setahun atau lebih sedikit dari itu	1	Beberapa kali dalam setahun atau lebih sedikit dari itu	1	Beberapa kali dalam sebulan	3	Tidak pernah	0	Beberapa kali dalam setahun atau lebih sedikit dari itu	1	Tidak pernah	0	Tidak pernah	0	Tidak pernah	0	Tidak pernah	0	Tidak pernah	0	Tidak pernah	0	Tidak pernah	0	Tidak pernah	0	Tidak pernah	0	Beberapa kali dalam seminggu	5	Beberapa kali dalam seminggu	5	Beberapa kali dalam seminggu	5	Beberapa kali dalam seminggu	5	Beberapa kali dalam seminggu	5	Beberapa kali dalam seminggu	5
Data Lengkap	IKN	Perempuan	1	PPDS Telinga Hidung Tenggorok	2	5	Junior	1	Ya	Beberapa kali dalam sebulan	3	Beberapa kali dalam sebulan	3	Beberapa kali dalam sebulan	3	Satu kali dalam sebulan	2	Beberapa kali dalam setahun atau lebih sedikit dari itu	1	Tidak pernah	0	Tidak pernah	0	Tidak pernah	0	Beberapa kali dalam sebulan	3	Beberapa kali dalam setahun atau lebih sedikit dari itu	1	Tidak pernah	0	Beberapa kali dalam setahun atau lebih sedikit dari itu	1	Beberapa kali dalam setahun atau lebih sedikit dari itu	1	Beberapa kali dalam setahun atau lebih sedikit dari itu	1	Beberapa kali dalam seminggu	5	Beberapa kali dalam seminggu	5	Beberapa kali dalam seminggu	5	Beberapa kali dalam seminggu	5	Beberapa kali dalam seminggu	5	Beberapa kali dalam seminggu	5
Data Lengkap	IR	Perempuan	1	PPDS Telinga Hidung Tenggorok	2	5	Senior	3	Ya	Satu kali dalam sebulan	2	Beberapa kali dalam setahun atau lebih sedikit dari itu	1	Satu kali dalam sebulan	2	Tidak pernah	0	Satu kali dalam sebulan	2	Satu kali dalam sebulan	2	Beberapa kali dalam setahun atau lebih sedikit dari itu	1	Tidak pernah	0	Beberapa kali dalam setahun atau lebih sedikit dari itu	1	Tidak pernah	0	Tidak pernah	0	Beberapa kali dalam setahun atau lebih sedikit dari itu	1	Tidak pernah	0	Tidak pernah	0	Beberapa kali dalam seminggu	5	Beberapa kali dalam seminggu	5	Beberapa kali dalam seminggu	5	Beberapa kali dalam seminggu	5	Beberapa kali dalam seminggu	5	Beberapa kali dalam seminggu	5
Data Lengkap	Is	Perempuan	1	PPDS Telinga Hidung Tenggorok	2	5	Madya	2	Ya	Beberapa kali dalam setahun atau lebih sedikit dari itu	1	Beberapa kali dalam setahun atau lebih sedikit dari itu	1	Beberapa kali dalam setahun atau lebih sedikit dari itu	1	Beberapa kali dalam setahun atau lebih sedikit dari itu	1	Beberapa kali dalam setahun atau lebih sedikit dari itu	1	Beberapa kali dalam setahun atau lebih sedikit dari itu	1	Beberapa kali dalam setahun atau lebih sedikit dari itu	1	Beberapa kali dalam setahun atau lebih sedikit dari itu	1	Beberapa kali dalam setahun atau lebih sedikit dari itu	1	Tidak pernah	0	Tidak pernah	0	Beberapa kali dalam setahun atau lebih sedikit dari itu	1	Tidak pernah	0	Beberapa kali dalam setahun atau lebih sedikit dari itu	1	Beberapa kali dalam seminggu	5	Beberapa kali dalam seminggu	5	Beberapa kali dalam seminggu	5	Beberapa kali dalam seminggu	5	Beberapa kali dalam seminggu	5	Beberapa kali dalam seminggu	5
Data Lengkap	I	Perempuan	1	PPDS Telinga Hidung Tenggorok	2	5	Junior	1	Ya	Beberapa kali dalam seminggu	5	Beberapa kali dalam sebulan	3	Beberapa kali dalam seminggu	5	Tidak pernah	0	Beberapa kali dalam setahun atau lebih sedikit dari itu	1	Beberapa kali dalam setahun atau lebih sedikit dari itu	1	Beberapa kali dalam setahun atau lebih sedikit dari itu	1	Beberapa kali dalam setahun atau lebih sedikit dari itu	1	Beberapa kali dalam setahun atau lebih sedikit dari itu	1	Tidak pernah	0	Beberapa kali dalam setahun atau lebih sedikit dari itu	1	Beberapa kali dalam setahun atau lebih sedikit dari itu	1	Beberapa kali dalam setahun atau lebih sedikit dari itu	1	Tidak pernah	0	Beberapa kali dalam sebulan	3	Beberapa kali dalam sebulan	3	Beberapa kali dalam setahun atau lebih sedikit dari itu	1	Beberapa kali dalam setahun atau lebih sedikit dari itu	1	Beberapa kali dalam setahun atau lebih sedikit dari itu	1	Beberapa kali dalam setahun atau lebih sedikit dari itu	1
Data Lengkap	JS	Laki-laki	2	PPDS Telinga Hidung Tenggorok	2	5	Junior	1	Ya	Beberapa kali dalam setahun atau lebih sedikit dari itu	1	Tidak pernah	0	Tidak pernah	0	Tidak pernah	0	Tidak pernah	0	Tidak pernah	0	Beberapa kali dalam setahun atau lebih sedikit dari itu	1	Tidak pernah	0	Tidak pernah	0	Tidak pernah	0	Tidak pernah	0	Tidak pernah	0	Beberapa kali dalam setahun atau lebih sedikit dari itu	1	Beberapa kali dalam setahun atau lebih sedikit dari itu	1	Beberapa kali dalam seminggu	5	Setiap saat	6	Beberapa kali dalam seminggu	5	Satu kali dalam seminggu	4	Setiap saat	6	Beberapa kali dalam seminggu	5
Data Lengkap	KA	Laki-laki	2	PPDS Telinga Hidung Tenggorok	2	5	Madya	2	Ya	Satu kali dalam sebulan	2	Satu kali dalam sebulan	2	Beberapa kali dalam sebulan	3	Beberapa kali dalam setahun atau lebih sedikit dari itu	1	Beberapa kali dalam setahun atau lebih sedikit dari itu	1	Beberapa kali dalam setahun atau lebih sedikit dari itu	1	Beberapa kali dalam sebulan	3	Beberapa kali dalam setahun atau lebih sedikit dari itu	1	Beberapa kali dalam setahun atau lebih sedikit dari itu	1	Tidak pernah	0	Tidak pernah	0	Satu kali dalam sebulan	2	Tidak pernah	0	Tidak pernah	0	Beberapa kali dalam seminggu	5	Beberapa kali dalam seminggu	5	Beberapa kali dalam sebulan	3	Beberapa kali dalam sebulan	3	Beberapa kali dalam seminggu	5	Beberapa kali dalam sebulan	3
Data Lengkap	MH	Perempuan	1	PPDS Telinga Hidung Tenggorok	2	5	Senior	3	Ya	Beberapa kali dalam setahun atau lebih sedikit dari itu	1	Tidak pernah	0	Beberapa kali dalam setahun atau lebih sedikit dari itu	1	Tidak pernah	0	Beberapa kali dalam setahun atau lebih sedikit dari itu	1	Tidak pernah	0	Beberapa kali dalam setahun atau lebih sedikit dari itu	1	Tidak pernah	0	Beberapa kali dalam setahun atau lebih sedikit dari itu	1	Beberapa kali dalam setahun atau lebih sedikit dari itu	1	Beberapa kali dalam setahun atau lebih sedikit dari itu	1	Beberapa kali dalam setahun atau lebih sedikit dari itu	1	Tidak pernah	0	Tidak pernah	0	Beberapa kali dalam seminggu	5	Beberapa kali dalam seminggu	5	Beberapa kali dalam seminggu	5	Satu kali dalam seminggu	4	Setiap saat	6	Setiap saat	6
Data Lengkap	MQ	Perempuan	1	PPDS Telinga Hidung Tenggorok	2	5	Junior	1	Ya	Beberapa kali dalam sebulan	3	Beberapa kali dalam sebulan	3	Beberapa kali dalam sebulan	3	Beberapa kali dalam sebulan	3	Beberapa kali dalam setahun atau lebih sedikit dari itu	1	Beberapa kali dalam setahun atau lebih sedikit dari itu	1	Beberapa kali dalam setahun atau lebih sedikit dari itu	1	Beberapa kali dalam setahun atau lebih sedikit dari itu	1	Tidak pernah	0	Tidak pernah	0	Tidak pernah	0	Tidak pernah	0	Tidak pernah	0	Tidak pernah	0	Beberapa kali dalam seminggu	5	Beberapa kali dalam seminggu	5	Beberapa kali dalam seminggu	5	Beberapa kali dalam seminggu	5	Setiap saat	6	Setiap saat	6
Data Lengkap	MS	Perempuan	1	PPDS Telinga Hidung Tenggorok	2	5	Junior	1	Ya	Beberapa kali dalam setahun atau lebih sedikit dari itu	1	Beberapa kali dalam sebulan	3	Beberapa kali dalam sebulan	3	Satu kali dalam sebulan	2	Tidak pernah	0	Tidak pernah	0	Tidak pernah	0	Tidak pernah	0	Tidak pernah	0	Tidak pernah	0	Beberapa kali dalam setahun atau lebih sedikit dari itu	1	Beberapa kali dalam setahun atau lebih sedikit dari itu	1	Tidak pernah	0	Tidak pernah	0	Beberapa kali dalam seminggu	5	Setiap saat	6	Beberapa kali dalam seminggu	5	Beberapa kali dalam seminggu	5	Beberapa kali dalam seminggu	5	Beberapa kali dalam seminggu	5
Data Lengkap	pm	Perempuan	1	PPDS Telinga Hidung Tenggorok	2	5	Junior	1	Ya	Beberapa kali dalam sebulan	3	Beberapa kali dalam seminggu	5	Satu kali dalam seminggu	4	Beberapa kali dalam sebulan	3	Satu kali dalam sebulan	2	Beberapa kali dalam sebulan	3	Satu kali dalam sebulan	2	Beberapa kali dalam sebulan	3	Beberapa kali dalam setahun atau lebih sedikit dari itu	1	Tidak pernah	0	Tidak pernah	0	Beberapa kali dalam sebulan	3	Tidak pernah	0	Tidak pernah	0	Beberapa kali dalam seminggu	5	Setiap saat	6	Beberapa kali dalam seminggu	5	Beberapa kali dalam sebulan	3	Beberapa kali dalam seminggu	5	Beberapa kali dalam seminggu	5
Data Lengkap	RA	Laki-laki	2	PPDS Telinga Hidung Tenggorok	2	5	Junior	1	Ya	Beberapa kali dalam sebulan	3	Tidak pernah	0	Beberapa kali dalam setahun atau lebih sedikit dari itu	1	Tidak pernah	0	Beberapa kali dalam setahun atau lebih sedikit dari itu	1	Beberapa kali dalam setahun atau lebih sedikit dari itu	1	Beberapa kali dalam setahun atau lebih sedikit dari itu	1	Tidak pernah	0	Beberapa kali dalam setahun atau lebih sedikit dari itu	1	Tidak pernah	0	Tidak pernah	0	Beberapa kali dalam setahun atau lebih sedikit dari itu	1	Tidak pernah	0	Tidak pernah	0	Beberapa kali dalam seminggu	5	Beberapa kali dalam seminggu	5	Beberapa kali dalam seminggu	5	Beberapa kali dalam seminggu	5	Beberapa kali dalam seminggu	5	Beberapa kali dalam seminggu	5
Data Lengkap	RN	Perempuan	1	PPDS Telinga Hidung Tenggorok	2	5	Senior	3	Ya	Satu kali dalam sebulan	2	Beberapa kali dalam sebulan	3	Beberapa kali dalam sebulan	3	Beberapa kali dalam setahun atau lebih sedikit dari itu	1	Beberapa kali dalam setahun atau lebih sedikit dari itu	1	Beberapa kali dalam setahun atau lebih sedikit dari itu	1	Beberapa kali dalam setahun atau lebih sedikit dari itu	1	Tidak pernah	0	Beberapa kali dalam setahun atau lebih sedikit dari itu	1	Tidak pernah	0	Tidak pernah	0	Beberapa kali dalam setahun atau lebih sedikit dari itu	1	Tidak pernah	0	Tidak pernah	0	Beberapa kali dalam sebulan	3	Beberapa kali dalam sebulan	3	Beberapa kali dalam setahun atau lebih sedikit dari itu	1	Beberapa kali dalam sebulan	3	Beberapa kali dalam seminggu	5	Beberapa kali dalam seminggu	5
Data Lengkap	RTR	Perempuan	1	PPDS Telinga Hidung Tenggorok	2	5	Junior	1	Ya	Beberapa kali dalam sebulan	3	Beberapa kali dalam sebulan	3	Satu kali dalam sebulan	2	Satu kali dalam sebulan	2	Beberapa kali dalam sebulan	3	Beberapa kali dalam setahun atau lebih sedikit dari itu	1	Beberapa kali dalam setahun atau lebih sedikit dari itu	1	Beberapa kali dalam setahun atau lebih sedikit dari itu	1	Beberapa kali dalam setahun atau lebih sedikit dari itu	1	Tidak pernah	0	Tidak pernah	0	Tidak pernah	0	Tidak pernah	0	Tidak pernah	0	Setiap saat	6	Beberapa kali dalam seminggu	5	Beberapa kali dalam seminggu	5	Beberapa kali dalam seminggu	5	Beberapa kali dalam seminggu	5	Beberapa kali dalam seminggu	5
Data Lengkap	RYP	Perempuan	1	PPDS Telinga Hidung Tenggorok	2	5	Madya	2	Ya	Beberapa kali dalam sebulan	3	Satu kali dalam sebulan	2	Beberapa kali dalam sebulan	3	Beberapa kali dalam setahun atau lebih sedikit dari itu	1	Beberapa kali dalam sebulan	3	Beberapa kali dalam setahun atau lebih sedikit dari itu	1	Beberapa kali dalam sebulan	3	Tidak pernah	0	Satu kali dalam sebulan	2	Tidak pernah	0	Tidak pernah	0	Beberapa kali dalam sebulan	3	Beberapa kali dalam setahun atau lebih sedikit dari itu	1	Tidak pernah	0	Beberapa kali dalam setahun atau lebih sedikit dari itu	1	Beberapa kali dalam sebulan	3	Satu kali dalam sebulan	2	Beberapa kali dalam setahun atau lebih sedikit dari itu	1	Beberapa kali dalam sebulan	3	Beberapa kali dalam setahun atau lebih sedikit dari itu	1
Data Lengkap	SAP	Perempuan	1	PPDS Telinga Hidung Tenggorok	2	5	Madya	2	Ya	Beberapa kali dalam setahun atau lebih sedikit dari itu	1	Beberapa kali dalam setahun atau lebih sedikit dari itu	1	Beberapa kali dalam setahun atau lebih sedikit dari itu	1	Tidak pernah	0	Beberapa kali dalam setahun atau lebih sedikit dari itu	1	Tidak pernah	0	Beberapa kali dalam setahun atau lebih sedikit dari itu	1	Tidak pernah	0	Beberapa kali dalam setahun atau lebih sedikit dari itu	1	Tidak pernah	0	Tidak pernah	0	Beberapa kali dalam setahun atau lebih sedikit dari itu	1	Tidak pernah	0	Tidak pernah	0	Setiap saat	6	Beberapa kali dalam setahun atau lebih sedikit dari itu	1	Beberapa kali dalam seminggu	5	Beberapa kali dalam seminggu	5	Beberapa kali dalam seminggu	5	Beberapa kali dalam sebulan	3
Data Lengkap	TH	Perempuan	1	PPDS Telinga Hidung Tenggorok	2	5	Junior	1	Ya	Beberapa kali dalam sebulan	3	Beberapa kali dalam sebulan	3	Beberapa kali dalam sebulan	3	Beberapa kali dalam setahun atau lebih sedikit dari itu	1	Beberapa kali dalam setahun atau lebih sedikit dari itu	1	Beberapa kali dalam setahun atau lebih sedikit dari itu	1	Beberapa kali dalam setahun atau lebih sedikit dari itu	1	Beberapa kali dalam setahun atau lebih sedikit dari itu	1	Tidak pernah	0	Tidak pernah	0	Tidak pernah	0	Beberapa kali dalam setahun atau lebih sedikit dari itu	1	Tidak pernah	0	Tidak pernah	0	Beberapa kali dalam setahun atau lebih sedikit dari itu	1	Beberapa kali dalam setahun atau lebih sedikit dari itu	1	Beberapa kali dalam setahun atau lebih sedikit dari itu	1	Beberapa kali dalam setahun atau lebih sedikit dari itu	1	Beberapa kali dalam setahun atau lebih sedikit dari itu	1	Beberapa kali dalam setahun atau lebih sedikit dari itu	1
Data Lengkap	TR	Perempuan	1	PPDS Telinga Hidung Tenggorok	2	5	Senior	3	Ya	Beberapa kali dalam sebulan	3	Beberapa kali dalam setahun atau lebih sedikit dari itu	1	Satu kali dalam sebulan	2	Tidak pernah	0	Beberapa kali dalam sebulan	3	Satu kali dalam sebulan	2	Beberapa kali dalam setahun atau lebih sedikit dari itu	1	Tidak pernah	0	Beberapa kali dalam setahun atau lebih sedikit dari itu	1	Tidak pernah	0	Tidak pernah	0	Satu kali dalam sebulan	2	Beberapa kali dalam setahun atau lebih sedikit dari itu	1	Beberapa kali dalam setahun atau lebih sedikit dari itu	1	Beberapa kali dalam sebulan	3	Beberapa kali dalam seminggu	5	Beberapa kali dalam seminggu	5	Satu kali dalam seminggu	4	Beberapa kali dalam seminggu	5	Satu kali dalam seminggu	4
Data Lengkap	W	Perempuan	1	PPDS Telinga Hidung Tenggorok	2	5	Junior	1	Ya	Satu kali dalam sebulan	2	Beberapa kali dalam sebulan	3	Beberapa kali dalam sebulan	3	Beberapa kali dalam setahun atau lebih sedikit dari itu	1	Tidak pernah	0	Tidak pernah	0	Tidak pernah	0	Tidak pernah	0	Tidak pernah	0	Tidak pernah	0	Tidak pernah	0	Tidak pernah	0	Tidak pernah	0	Tidak pernah	0	Beberapa kali dalam setahun atau lebih sedikit dari itu	1	Satu kali dalam sebulan	2	Setiap saat	6	Setiap saat	6	Beberapa kali dalam seminggu	5	Beberapa kali dalam seminggu	5
Data Lengkap	Y	Perempuan	1	PPDS Telinga Hidung Tenggorok	2	5	Madya	2	Ya	Satu kali dalam sebulan	2	Satu kali dalam sebulan	2	Beberapa kali dalam sebulan	3	Satu kali dalam sebulan	2	Beberapa kali dalam setahun atau lebih sedikit dari itu	1	Tidak pernah	0	Tidak pernah	0	Tidak pernah	0	Tidak pernah	0	Tidak pernah	0	Tidak pernah	0	Tidak pernah	0	Tidak pernah	0	Tidak pernah	0	Setiap saat	6	Setiap saat	6	Beberapa kali dalam sebulan	3	Setiap saat	6	Setiap saat	6	Setiap saat	6
Data Lengkap	AM	Perempuan	1	PPDS Anestesiologi dan Terapi Intensif	2	6	Junior	1	Ya	Beberapa kali dalam sebulan	3	Beberapa kali dalam sebulan	3	Beberapa kali dalam sebulan	3	Satu kali dalam sebulan	2	Beberapa kali dalam setahun atau lebih sedikit dari itu	1	Satu kali dalam sebulan	2	Beberapa kali dalam setahun atau lebih sedikit dari itu	1	Satu kali dalam sebulan	2	Satu kali dalam sebulan	2	Tidak pernah	0	Tidak pernah	0	Satu kali dalam sebulan	2	Tidak pernah	0	Tidak pernah	0	Beberapa kali dalam seminggu	5	Satu kali dalam seminggu	4	Beberapa kali dalam seminggu	5	Beberapa kali dalam seminggu	5	Beberapa kali dalam seminggu	5	Setiap saat	6
Data Lengkap	Amp	Perempuan	1	PPDS Anestesiologi dan Terapi Intensif	2	6	Senior	3	Ya	Beberapa kali dalam setahun atau lebih sedikit dari itu	1	Satu kali dalam sebulan	2	Beberapa kali dalam sebulan	3	Beberapa kali dalam setahun atau lebih sedikit dari itu	1	Beberapa kali dalam setahun atau lebih sedikit dari itu	1	Tidak pernah	0	Tidak pernah	0	Tidak pernah	0	Tidak pernah	0	Tidak pernah	0	Beberapa kali dalam setahun atau lebih sedikit dari itu	1	Beberapa kali dalam setahun atau lebih sedikit dari itu	1	Tidak pernah	0	Tidak pernah	0	Satu kali dalam sebulan	2	Beberapa kali dalam sebulan	3	Beberapa kali dalam sebulan	3	Beberapa kali dalam sebulan	3	Beberapa kali dalam sebulan	3	Beberapa kali dalam seminggu	5
Data Lengkap	Anf	Laki-laki	2	PPDS Anestesiologi dan Terapi Intensif	2	6	Junior	1	Ya	Satu kali dalam sebulan	2	Tidak pernah	0	Satu kali dalam sebulan	2	Tidak pernah	0	Tidak pernah	0	Tidak pernah	0	Tidak pernah	0	Tidak pernah	0	Tidak pernah	0	Tidak pernah	0	Satu kali dalam sebulan	2	Beberapa kali dalam setahun atau lebih sedikit dari itu	1	Tidak pernah	0	Tidak pernah	0	Beberapa kali dalam seminggu	5	Satu kali dalam seminggu	4	Beberapa kali dalam seminggu	5	Beberapa kali dalam seminggu	5	Setiap saat	6	Setiap saat	6
Data Lengkap	AO	Laki-laki	2	PPDS Anestesiologi dan Terapi Intensif	2	6	Madya	2	Ya	Beberapa kali dalam seminggu	5	Beberapa kali dalam seminggu	5	Beberapa kali dalam seminggu	5	Beberapa kali dalam seminggu	5	Satu kali dalam seminggu	4	Satu kali dalam seminggu	4	Satu kali dalam seminggu	4	Satu kali dalam sebulan	2	Satu kali dalam sebulan	2	Tidak pernah	0	Tidak pernah	0	Beberapa kali dalam setahun atau lebih sedikit dari itu	1	Tidak pernah	0	Tidak pernah	0	Beberapa kali dalam seminggu	5	Beberapa kali dalam seminggu	5	Beberapa kali dalam seminggu	5	Beberapa kali dalam seminggu	5	Beberapa kali dalam sebulan	3	Setiap saat	6
Data Lengkap	AK	Perempuan	1	PPDS Anestesiologi dan Terapi Intensif	2	6	Madya	2	Ya	Beberapa kali dalam sebulan	3	Beberapa kali dalam sebulan	3	Beberapa kali dalam sebulan	3	Beberapa kali dalam setahun atau lebih sedikit dari itu	1	Beberapa kali dalam sebulan	3	Beberapa kali dalam setahun atau lebih sedikit dari itu	1	Tidak pernah	0	Tidak pernah	0	Beberapa kali dalam setahun atau lebih sedikit dari itu	1	Tidak pernah	0	Tidak pernah	0	Tidak pernah	0	Beberapa kali dalam setahun atau lebih sedikit dari itu	1	Tidak pernah	0	Beberapa kali dalam seminggu	5	Beberapa kali dalam seminggu	5	Beberapa kali dalam seminggu	5	Beberapa kali dalam sebulan	3	Beberapa kali dalam seminggu	5	Setiap saat	6
Data Lengkap	ASC	Perempuan	1	PPDS Anestesiologi dan Terapi Intensif	2	6	Junior	1	Ya	Beberapa kali dalam seminggu	5	Beberapa kali dalam sebulan	3	Satu kali dalam sebulan	2	Beberapa kali dalam setahun atau lebih sedikit dari itu	1	Beberapa kali dalam sebulan	3	Beberapa kali dalam sebulan	3	Beberapa kali dalam setahun atau lebih sedikit dari itu	1	Beberapa kali dalam setahun atau lebih sedikit dari itu	1	Satu kali dalam sebulan	2	Tidak pernah	0	Tidak pernah	0	Satu kali dalam sebulan	2	Tidak pernah	0	Tidak pernah	0	Satu kali dalam sebulan	2	Beberapa kali dalam seminggu	5	Beberapa kali dalam sebulan	3	Beberapa kali dalam setahun atau lebih sedikit dari itu	1	Beberapa kali dalam seminggu	5	Beberapa kali dalam seminggu	5
Data Lengkap	AY	Perempuan	1	PPDS Anestesiologi dan Terapi Intensif	2	6	Junior	1	Ya	Beberapa kali dalam seminggu	5	Satu kali dalam seminggu	4	Beberapa kali dalam seminggu	5	Satu kali dalam seminggu	4	Beberapa kali dalam sebulan	3	Beberapa kali dalam sebulan	3	Beberapa kali dalam sebulan	3	Beberapa kali dalam seminggu	5	Beberapa kali dalam sebulan	3	Tidak pernah	0	Tidak pernah	0	Satu kali dalam seminggu	4	Tidak pernah	0	Tidak pernah	0	Beberapa kali dalam seminggu	5	Beberapa kali dalam seminggu	5	Beberapa kali dalam seminggu	5	Beberapa kali dalam seminggu	5	Beberapa kali dalam seminggu	5	Beberapa kali dalam sebulan	3
Data Lengkap	c	Laki-laki	2	PPDS Anestesiologi dan Terapi Intensif	2	6	Madya	2	Ya	Beberapa kali dalam sebulan	3	Tidak pernah	0	Tidak pernah	0	Tidak pernah	0	Tidak pernah	0	Tidak pernah	0	Tidak pernah	0	Tidak pernah	0	Tidak pernah	0	Tidak pernah	0	Tidak pernah	0	Tidak pernah	0	Tidak pernah	0	Beberapa kali dalam setahun atau lebih sedikit dari itu	1	Beberapa kali dalam seminggu	5	Beberapa kali dalam sebulan	3	Setiap saat	6	Setiap saat	6	Setiap saat	6	Beberapa kali dalam seminggu	5
Data Lengkap	CR	Perempuan	1	PPDS Anestesiologi dan Terapi Intensif	2	6	Senior	3	Ya	Beberapa kali dalam seminggu	5	Satu kali dalam seminggu	4	Beberapa kali dalam sebulan	3	Satu kali dalam sebulan	2	Satu kali dalam sebulan	2	Satu kali dalam sebulan	2	Beberapa kali dalam sebulan	3	Beberapa kali dalam setahun atau lebih sedikit dari itu	1	Satu kali dalam sebulan	2	Tidak pernah	0	Beberapa kali dalam setahun atau lebih sedikit dari itu	1	Satu kali dalam sebulan	2	Beberapa kali dalam setahun atau lebih sedikit dari itu	1	Beberapa kali dalam setahun atau lebih sedikit dari itu	1	Beberapa kali dalam sebulan	3	Beberapa kali dalam sebulan	3	Beberapa kali dalam seminggu	5	Satu kali dalam seminggu	4	Satu kali dalam seminggu	4	Beberapa kali dalam seminggu	5
Data Lengkap	D	Perempuan	1	PPDS Anestesiologi dan Terapi Intensif	2	6	Madya	2	Ya	Beberapa kali dalam setahun atau lebih sedikit dari itu	1	Beberapa kali dalam setahun atau lebih sedikit dari itu	1	Beberapa kali dalam setahun atau lebih sedikit dari itu	1	Tidak pernah	0	Tidak pernah	0	Tidak pernah	0	Tidak pernah	0	Tidak pernah	0	Beberapa kali dalam setahun atau lebih sedikit dari itu	1	Tidak pernah	0	Tidak pernah	0	Tidak pernah	0	Tidak pernah	0	Tidak pernah	0	Setiap saat	6	Setiap saat	6	Setiap saat	6	Beberapa kali dalam seminggu	5	Setiap saat	6	Setiap saat	6
Data Lengkap	DS	Laki-laki	2	PPDS Anestesiologi dan Terapi Intensif	2	6	Senior	3	Ya	Beberapa kali dalam sebulan	3	Satu kali dalam sebulan	2	Beberapa kali dalam sebulan	3	Beberapa kali dalam setahun atau lebih sedikit dari itu	1	Beberapa kali dalam sebulan	3	Beberapa kali dalam setahun atau lebih sedikit dari itu	1	Satu kali dalam seminggu	4	Beberapa kali dalam setahun atau lebih sedikit dari itu	1	Beberapa kali dalam setahun atau lebih sedikit dari itu	1	Beberapa kali dalam setahun atau lebih sedikit dari itu	1	Beberapa kali dalam setahun atau lebih sedikit dari itu	1	Beberapa kali dalam setahun atau lebih sedikit dari itu	1	Beberapa kali dalam setahun atau lebih sedikit dari itu	1	Tidak pernah	0	Beberapa kali dalam setahun atau lebih sedikit dari itu	1	Beberapa kali dalam seminggu	5	Beberapa kali dalam setahun atau lebih sedikit dari itu	1	Satu kali dalam seminggu	4	Beberapa kali dalam setahun atau lebih sedikit dari itu	1	Beberapa kali dalam setahun atau lebih sedikit dari itu	1
Data Lengkap	ES	Perempuan	1	PPDS Anestesiologi dan Terapi Intensif	2	6	Madya	2	Ya	Beberapa kali dalam setahun atau lebih sedikit dari itu	1	Beberapa kali dalam setahun atau lebih sedikit dari itu	1	Beberapa kali dalam setahun atau lebih sedikit dari itu	1	Tidak pernah	0	Beberapa kali dalam setahun atau lebih sedikit dari itu	1	Beberapa kali dalam setahun atau lebih sedikit dari itu	1	Tidak pernah	0	Tidak pernah	0	Tidak pernah	0	Tidak pernah	0	Beberapa kali dalam setahun atau lebih sedikit dari itu	1	Tidak pernah	0	Beberapa kali dalam setahun atau lebih sedikit dari itu	1	Tidak pernah	0	Satu kali dalam seminggu	4	Beberapa kali dalam seminggu	5	Beberapa kali dalam sebulan	3	Beberapa kali dalam sebulan	3	Beberapa kali dalam sebulan	3	Satu kali dalam seminggu	4
Data Lengkap	F	Perempuan	1	PPDS Anestesiologi dan Terapi Intensif	2	6	Junior	1	Ya	Beberapa kali dalam sebulan	3	Satu kali dalam sebulan	2	Beberapa kali dalam sebulan	3	Tidak pernah	0	Tidak pernah	0	Tidak pernah	0	Tidak pernah	0	Tidak pernah	0	Tidak pernah	0	Tidak pernah	0	Tidak pernah	0	Beberapa kali dalam sebulan	3	Tidak pernah	0	Tidak pernah	0	Beberapa kali dalam sebulan	3	Beberapa kali dalam seminggu	5	Beberapa kali dalam seminggu	5	Beberapa kali dalam seminggu	5	Beberapa kali dalam seminggu	5	Beberapa kali dalam seminggu	5
Data Lengkap	FA	Laki-laki	2	PPDS Anestesiologi dan Terapi Intensif	2	6	Madya	2	Ya	Beberapa kali dalam sebulan	3	Beberapa kali dalam sebulan	3	Beberapa kali dalam setahun atau lebih sedikit dari itu	1	Beberapa kali dalam setahun atau lebih sedikit dari itu	1	Beberapa kali dalam setahun atau lebih sedikit dari itu	1	Beberapa kali dalam setahun atau lebih sedikit dari itu	1	Beberapa kali dalam setahun atau lebih sedikit dari itu	1	Beberapa kali dalam setahun atau lebih sedikit dari itu	1	Tidak pernah	0	Tidak pernah	0	Tidak pernah	0	Beberapa kali dalam setahun atau lebih sedikit dari itu	1	Beberapa kali dalam setahun atau lebih sedikit dari itu	1	Tidak pernah	0	Beberapa kali dalam setahun atau lebih sedikit dari itu	1	Beberapa kali dalam seminggu	5	Beberapa kali dalam seminggu	5	Beberapa kali dalam seminggu	5	Beberapa kali dalam seminggu	5	Beberapa kali dalam seminggu	5
Data Lengkap	Fiy	Perempuan	1	PPDS Anestesiologi dan Terapi Intensif	2	6	Madya	2	Ya	Beberapa kali dalam sebulan	3	Satu kali dalam sebulan	2	Beberapa kali dalam seminggu	5	Tidak pernah	0	Satu kali dalam sebulan	2	Tidak pernah	0	Beberapa kali dalam seminggu	5	Beberapa kali dalam sebulan	3	Setiap saat	6	Tidak pernah	0	Tidak pernah	0	Beberapa kali dalam seminggu	5	Tidak pernah	0	Tidak pernah	0	Beberapa kali dalam seminggu	5	Setiap saat	6	Beberapa kali dalam seminggu	5	Beberapa kali dalam seminggu	5	Beberapa kali dalam seminggu	5	Beberapa kali dalam setahun atau lebih sedikit dari itu	1
Data Lengkap	FP	Laki-laki	2	PPDS Anestesiologi dan Terapi Intensif	2	6	Junior	1	Ya	Beberapa kali dalam setahun atau lebih sedikit dari itu	1	Tidak pernah	0	Tidak pernah	0	Tidak pernah	0	Tidak pernah	0	Tidak pernah	0	Tidak pernah	0	Tidak pernah	0	Tidak pernah	0	Tidak pernah	0	Tidak pernah	0	Beberapa kali dalam setahun atau lebih sedikit dari itu	1	Tidak pernah	0	Tidak pernah	0	Setiap saat	6	Setiap saat	6	Beberapa kali dalam setahun atau lebih sedikit dari itu	1	Beberapa kali dalam seminggu	5	Setiap saat	6	Beberapa kali dalam seminggu	5
Data Lengkap	GM	Perempuan	1	PPDS Anestesiologi dan Terapi Intensif	2	6	Junior	1	Ya	Beberapa kali dalam setahun atau lebih sedikit dari itu	1	Beberapa kali dalam seminggu	5	Beberapa kali dalam seminggu	5	Beberapa kali dalam sebulan	3	Tidak pernah	0	Tidak pernah	0	Satu kali dalam seminggu	4	Beberapa kali dalam sebulan	3	Beberapa kali dalam sebulan	3	Tidak pernah	0	Beberapa kali dalam setahun atau lebih sedikit dari itu	1	Tidak pernah	0	Beberapa kali dalam setahun atau lebih sedikit dari itu	1	Tidak pernah	0	Satu kali dalam seminggu	4	Setiap saat	6	Beberapa kali dalam sebulan	3	Beberapa kali dalam sebulan	3	Beberapa kali dalam seminggu	5	Beberapa kali dalam seminggu	5
Data Lengkap	H	Laki-laki	2	PPDS Anestesiologi dan Terapi Intensif	2	6	Senior	3	Ya	Beberapa kali dalam sebulan	3	Beberapa kali dalam sebulan	3	Beberapa kali dalam sebulan	3	Satu kali dalam sebulan	2	Beberapa kali dalam sebulan	3	Beberapa kali dalam setahun atau lebih sedikit dari itu	1	Beberapa kali dalam setahun atau lebih sedikit dari itu	1	Beberapa kali dalam setahun atau lebih sedikit dari itu	1	Beberapa kali dalam setahun atau lebih sedikit dari itu	1	Tidak pernah	0	Tidak pernah	0	Tidak pernah	0	Tidak pernah	0	Tidak pernah	0	Setiap saat	6	Setiap saat	6	Setiap saat	6	Beberapa kali dalam seminggu	5	Beberapa kali dalam seminggu	5	Beberapa kali dalam seminggu	5
Data Lengkap	IF	Perempuan	1	PPDS Anestesiologi dan Terapi Intensif	2	6	Junior	1	Ya	Beberapa kali dalam setahun atau lebih sedikit dari itu	1	Tidak pernah	0	Beberapa kali dalam setahun atau lebih sedikit dari itu	1	Tidak pernah	0	Tidak pernah	0	Tidak pernah	0	Tidak pernah	0	Tidak pernah	0	Tidak pernah	0	Tidak pernah	0	Tidak pernah	0	Tidak pernah	0	Tidak pernah	0	Tidak pernah	0	Tidak pernah	0	Tidak pernah	0	Tidak pernah	0	Beberapa kali dalam setahun atau lebih sedikit dari itu	1	Setiap saat	6	Setiap saat	6
Data Lengkap	JAW	Laki-laki	2	PPDS Anestesiologi dan Terapi Intensif	2	6	Senior	3	Ya	Satu kali dalam seminggu	4	Beberapa kali dalam setahun atau lebih sedikit dari itu	1	Tidak pernah	0	Tidak pernah	0	Satu kali dalam sebulan	2	Tidak pernah	0	Tidak pernah	0	Tidak pernah	0	Tidak pernah	0	Tidak pernah	0	Beberapa kali dalam setahun atau lebih sedikit dari itu	1	Beberapa kali dalam setahun atau lebih sedikit dari itu	1	Beberapa kali dalam setahun atau lebih sedikit dari itu	1	Tidak pernah	0	Beberapa kali dalam seminggu	5	Beberapa kali dalam seminggu	5	Satu kali dalam sebulan	2	Beberapa kali dalam seminggu	5	Beberapa kali dalam seminggu	5	Beberapa kali dalam seminggu	5
Data Lengkap	JCM	Laki-laki	2	PPDS Anestesiologi dan Terapi Intensif	2	6	Madya	2	Ya	Tidak pernah	0	Tidak pernah	0	Tidak pernah	0	Tidak pernah	0	Tidak pernah	0	Tidak pernah	0	Tidak pernah	0	Tidak pernah	0	Tidak pernah	0	Tidak pernah	0	Tidak pernah	0	Tidak pernah	0	Tidak pernah	0	Tidak pernah	0	Setiap saat	6	Setiap saat	6	Beberapa kali dalam seminggu	5	Setiap saat	6	Setiap saat	6	Setiap saat	6
Data Lengkap	JS	Perempuan	1	PPDS Anestesiologi dan Terapi Intensif	2	6	Senior	3	Ya	Beberapa kali dalam setahun atau lebih sedikit dari itu	1	Beberapa kali dalam setahun atau lebih sedikit dari itu	1	Beberapa kali dalam setahun atau lebih sedikit dari itu	1	Beberapa kali dalam setahun atau lebih sedikit dari itu	1	Beberapa kali dalam setahun atau lebih sedikit dari itu	1	Beberapa kali dalam setahun atau lebih sedikit dari itu	1	Beberapa kali dalam setahun atau lebih sedikit dari itu	1	Beberapa kali dalam setahun atau lebih sedikit dari itu	1	Beberapa kali dalam setahun atau lebih sedikit dari itu	1	Tidak pernah	0	Tidak pernah	0	Beberapa kali dalam setahun atau lebih sedikit dari itu	1	Tidak pernah	0	Tidak pernah	0	Setiap saat	6	Setiap saat	6	Setiap saat	6	Beberapa kali dalam seminggu	5	Setiap saat	6	Setiap saat	6
Data Lengkap	KPS	Laki-laki	2	PPDS Anestesiologi dan Terapi Intensif	2	6	Senior	3	Ya	Beberapa kali dalam sebulan	3	Tidak pernah	0	Satu kali dalam sebulan	2	Beberapa kali dalam setahun atau lebih sedikit dari itu	1	Tidak pernah	0	Tidak pernah	0	Beberapa kali dalam setahun atau lebih sedikit dari itu	1	Satu kali dalam sebulan	2	Beberapa kali dalam setahun atau lebih sedikit dari itu	1	Tidak pernah	0	Beberapa kali dalam setahun atau lebih sedikit dari itu	1	Tidak pernah	0	Beberapa kali dalam setahun atau lebih sedikit dari itu	1	Beberapa kali dalam setahun atau lebih sedikit dari itu	1	Beberapa kali dalam seminggu	5	Setiap saat	6	Beberapa kali dalam seminggu	5	Beberapa kali dalam seminggu	5	Beberapa kali dalam seminggu	5	Setiap saat	6
Data Lengkap	LEA	Perempuan	1	PPDS Anestesiologi dan Terapi Intensif	2	6	Junior	1	Ya	Satu kali dalam sebulan	2	Beberapa kali dalam setahun atau lebih sedikit dari itu	1	Beberapa kali dalam sebulan	3	Beberapa kali dalam setahun atau lebih sedikit dari itu	1	Beberapa kali dalam setahun atau lebih sedikit dari itu	1	Tidak pernah	0	Beberapa kali dalam setahun atau lebih sedikit dari itu	1	Tidak pernah	0	Beberapa kali dalam setahun atau lebih sedikit dari itu	1	Tidak pernah	0	Tidak pernah	0	Beberapa kali dalam setahun atau lebih sedikit dari itu	1	Tidak pernah	0	Tidak pernah	0	Satu kali dalam sebulan	2	Beberapa kali dalam sebulan	3	Beberapa kali dalam seminggu	5	Satu kali dalam sebulan	2	Beberapa kali dalam sebulan	3	Beberapa kali dalam seminggu	5
Data Lengkap	LH	Perempuan	1	PPDS Anestesiologi dan Terapi Intensif	2	6	Senior	3	Ya	Beberapa kali dalam setahun atau lebih sedikit dari itu	1	Tidak pernah	0	Beberapa kali dalam setahun atau lebih sedikit dari itu	1	Tidak pernah	0	Beberapa kali dalam setahun atau lebih sedikit dari itu	1	Beberapa kali dalam setahun atau lebih sedikit dari itu	1	Tidak pernah	0	Tidak pernah	0	Tidak pernah	0	Tidak pernah	0	Beberapa kali dalam setahun atau lebih sedikit dari itu	1	Beberapa kali dalam setahun atau lebih sedikit dari itu	1	Tidak pernah	0	Tidak pernah	0	Beberapa kali dalam seminggu	5	Setiap saat	6	Beberapa kali dalam seminggu	5	Beberapa kali dalam seminggu	5	Beberapa kali dalam seminggu	5	Satu kali dalam seminggu	4
Data Lengkap	LMSKR	Laki-laki	2	PPDS Anestesiologi dan Terapi Intensif	2	6	Madya	2	Ya	Beberapa kali dalam sebulan	3	Beberapa kali dalam sebulan	3	Beberapa kali dalam sebulan	3	Beberapa kali dalam sebulan	3	Beberapa kali dalam setahun atau lebih sedikit dari itu	1	Tidak pernah	0	Tidak pernah	0	Tidak pernah	0	Tidak pernah	0	Tidak pernah	0	Tidak pernah	0	Beberapa kali dalam setahun atau lebih sedikit dari itu	1	Tidak pernah	0	Tidak pernah	0	Beberapa kali dalam sebulan	3	Beberapa kali dalam sebulan	3	Beberapa kali dalam setahun atau lebih sedikit dari itu	1	Beberapa kali dalam sebulan	3	Beberapa kali dalam sebulan	3	Beberapa kali dalam sebulan	3
Data Lengkap	LTR	Laki-laki	2	PPDS Anestesiologi dan Terapi Intensif	2	6	Junior	1	Ya	Beberapa kali dalam seminggu	5	Satu kali dalam sebulan	2	Satu kali dalam sebulan	2	Satu kali dalam sebulan	2	Beberapa kali dalam setahun atau lebih sedikit dari itu	1	Tidak pernah	0	Beberapa kali dalam setahun atau lebih sedikit dari itu	1	Tidak pernah	0	Tidak pernah	0	Tidak pernah	0	Tidak pernah	0	Tidak pernah	0	Tidak pernah	0	Tidak pernah	0	Satu kali dalam seminggu	4	Setiap saat	6	Satu kali dalam seminggu	4	Beberapa kali dalam seminggu	5	Setiap saat	6	Beberapa kali dalam seminggu	5
Data Lengkap	M	Perempuan	1	PPDS Anestesiologi dan Terapi Intensif	2	6	Senior	3	Ya	Beberapa kali dalam setahun atau lebih sedikit dari itu	1	Beberapa kali dalam setahun atau lebih sedikit dari itu	1	Beberapa kali dalam setahun atau lebih sedikit dari itu	1	Beberapa kali dalam setahun atau lebih sedikit dari itu	1	Beberapa kali dalam setahun atau lebih sedikit dari itu	1	Beberapa kali dalam setahun atau lebih sedikit dari itu	1	Beberapa kali dalam setahun atau lebih sedikit dari itu	1	Beberapa kali dalam setahun atau lebih sedikit dari itu	1	Beberapa kali dalam setahun atau lebih sedikit dari itu	1	Tidak pernah	0	Tidak pernah	0	Beberapa kali dalam setahun atau lebih sedikit dari itu	1	Beberapa kali dalam setahun atau lebih sedikit dari itu	1	Beberapa kali dalam setahun atau lebih sedikit dari itu	1	Beberapa kali dalam setahun atau lebih sedikit dari itu	1	Setiap saat	6	Beberapa kali dalam setahun atau lebih sedikit dari itu	1	Beberapa kali dalam seminggu	5	Beberapa kali dalam seminggu	5	Beberapa kali dalam seminggu	5
Data Lengkap	MD	Perempuan	1	PPDS Anestesiologi dan Terapi Intensif	2	6	Junior	1	Ya	Beberapa kali dalam sebulan	3	Beberapa kali dalam sebulan	3	Beberapa kali dalam sebulan	3	Beberapa kali dalam setahun atau lebih sedikit dari itu	1	Tidak pernah	0	Tidak pernah	0	Tidak pernah	0	Tidak pernah	0	Beberapa kali dalam setahun atau lebih sedikit dari itu	1	Tidak pernah	0	Tidak pernah	0	Tidak pernah	0	Tidak pernah	0	Tidak pernah	0	Beberapa kali dalam seminggu	5	Setiap saat	6	Setiap saat	6	Beberapa kali dalam sebulan	3	Beberapa kali dalam seminggu	5	Beberapa kali dalam seminggu	5
Data Lengkap	MHR	Laki-laki	2	PPDS Anestesiologi dan Terapi Intensif	2	6	Madya	2	Ya	Beberapa kali dalam sebulan	3	Satu kali dalam sebulan	2	Beberapa kali dalam sebulan	3	Beberapa kali dalam sebulan	3	Beberapa kali dalam setahun atau lebih sedikit dari itu	1	Beberapa kali dalam setahun atau lebih sedikit dari itu	1	Beberapa kali dalam setahun atau lebih sedikit dari itu	1	Beberapa kali dalam setahun atau lebih sedikit dari itu	1	Beberapa kali dalam setahun atau lebih sedikit dari itu	1	Tidak pernah	0	Tidak pernah	0	Satu kali dalam sebulan	2	Tidak pernah	0	Beberapa kali dalam setahun atau lebih sedikit dari itu	1	Beberapa kali dalam seminggu	5	Setiap saat	6	Beberapa kali dalam seminggu	5	Satu kali dalam seminggu	4	Beberapa kali dalam seminggu	5	Setiap saat	6
Data Lengkap	MTA	Laki-laki	2	PPDS Anestesiologi dan Terapi Intensif	2	6	Madya	2	Ya	Beberapa kali dalam setahun atau lebih sedikit dari itu	1	Beberapa kali dalam setahun atau lebih sedikit dari itu	1	Beberapa kali dalam setahun atau lebih sedikit dari itu	1	Tidak pernah	0	Tidak pernah	0	Tidak pernah	0	Tidak pernah	0	Tidak pernah	0	Tidak pernah	0	Tidak pernah	0	Tidak pernah	0	Tidak pernah	0	Tidak pernah	0	Tidak pernah	0	Beberapa kali dalam sebulan	3	Setiap saat	6	Setiap saat	6	Setiap saat	6	Beberapa kali dalam seminggu	5	Beberapa kali dalam seminggu	5
Data Lengkap	R	Laki-laki	2	PPDS Anestesiologi dan Terapi Intensif	2	6	Madya	2	Ya	Beberapa kali dalam seminggu	5	Satu kali dalam seminggu	4	Satu kali dalam seminggu	4	Satu kali dalam sebulan	2	Beberapa kali dalam seminggu	5	Satu kali dalam sebulan	2	Tidak pernah	0	Tidak pernah	0	Beberapa kali dalam setahun atau lebih sedikit dari itu	1	Tidak pernah	0	Tidak pernah	0	Beberapa kali dalam sebulan	3	Tidak pernah	0	Tidak pernah	0	Beberapa kali dalam seminggu	5	Satu kali dalam seminggu	4	Beberapa kali dalam seminggu	5	Beberapa kali dalam sebulan	3	Beberapa kali dalam seminggu	5	Beberapa kali dalam sebulan	3
Data Lengkap	RR	Laki-laki	2	PPDS Anestesiologi dan Terapi Intensif	2	6	Senior	3	Ya	Beberapa kali dalam sebulan	3	Beberapa kali dalam sebulan	3	Beberapa kali dalam sebulan	3	Tidak pernah	0	Beberapa kali dalam setahun atau lebih sedikit dari itu	1	Beberapa kali dalam setahun atau lebih sedikit dari itu	1	Beberapa kali dalam setahun atau lebih sedikit dari itu	1	Tidak pernah	0	Beberapa kali dalam setahun atau lebih sedikit dari itu	1	Tidak pernah	0	Tidak pernah	0	Tidak pernah	0	Tidak pernah	0	Tidak pernah	0	Setiap saat	6	Setiap saat	6	Beberapa kali dalam seminggu	5	Beberapa kali dalam seminggu	5	Setiap saat	6	Setiap saat	6
Data Lengkap	RKA	Laki-laki	2	PPDS Anestesiologi dan Terapi Intensif	2	6	Senior	3	Ya	Satu kali dalam sebulan	2	Beberapa kali dalam setahun atau lebih sedikit dari itu	1	Beberapa kali dalam setahun atau lebih sedikit dari itu	1	Beberapa kali dalam setahun atau lebih sedikit dari itu	1	Tidak pernah	0	Tidak pernah	0	Beberapa kali dalam setahun atau lebih sedikit dari itu	1	Beberapa kali dalam setahun atau lebih sedikit dari itu	1	Satu kali dalam sebulan	2	Tidak pernah	0	Tidak pernah	0	Tidak pernah	0	Tidak pernah	0	Tidak pernah	0	Beberapa kali dalam seminggu	5	Beberapa kali dalam seminggu	5	Setiap saat	6	Beberapa kali dalam seminggu	5	Setiap saat	6	Beberapa kali dalam seminggu	5
Data Lengkap	RT	Perempuan	1	PPDS Anestesiologi dan Terapi Intensif	2	6	Senior	3	Ya	Beberapa kali dalam seminggu	5	Beberapa kali dalam seminggu	5	Beberapa kali dalam seminggu	5	Satu kali dalam seminggu	4	Beberapa kali dalam seminggu	5	Beberapa kali dalam seminggu	5	Beberapa kali dalam seminggu	5	Beberapa kali dalam seminggu	5	Beberapa kali dalam seminggu	5	Beberapa kali dalam seminggu	5	Satu kali dalam seminggu	4	Beberapa kali dalam seminggu	5	Beberapa kali dalam seminggu	5	Satu kali dalam seminggu	4	Beberapa kali dalam seminggu	5	Beberapa kali dalam seminggu	5	Beberapa kali dalam seminggu	5	Beberapa kali dalam sebulan	3	Beberapa kali dalam sebulan	3	Beberapa kali dalam sebulan	3
Data Lengkap	SHP	Laki-laki	2	PPDS Anestesiologi dan Terapi Intensif	2	6	Junior	1	Ya	Beberapa kali dalam seminggu	5	Setiap saat	6	Setiap saat	6	Beberapa kali dalam seminggu	5	Beberapa kali dalam seminggu	5	Beberapa kali dalam seminggu	5	Beberapa kali dalam seminggu	5	Beberapa kali dalam setahun atau lebih sedikit dari itu	1	Beberapa kali dalam seminggu	5	Beberapa kali dalam setahun atau lebih sedikit dari itu	1	Beberapa kali dalam setahun atau lebih sedikit dari itu	1	Beberapa kali dalam setahun atau lebih sedikit dari itu	1	Beberapa kali dalam setahun atau lebih sedikit dari itu	1	Tidak pernah	0	Beberapa kali dalam setahun atau lebih sedikit dari itu	1	Setiap saat	6	Setiap saat	6	Beberapa kali dalam sebulan	3	Beberapa kali dalam seminggu	5	Beberapa kali dalam seminggu	5
Data Lengkap	TC	Perempuan	1	PPDS Anestesiologi dan Terapi Intensif	2	6	Junior	1	Ya	Beberapa kali dalam setahun atau lebih sedikit dari itu	1	Beberapa kali dalam setahun atau lebih sedikit dari itu	1	Beberapa kali dalam setahun atau lebih sedikit dari itu	1	Tidak pernah	0	Tidak pernah	0	Tidak pernah	0	Tidak pernah	0	Tidak pernah	0	Tidak pernah	0	Tidak pernah	0	Tidak pernah	0	Tidak pernah	0	Tidak pernah	0	Tidak pernah	0	Tidak pernah	0	Tidak pernah	0	Tidak pernah	0	Beberapa kali dalam sebulan	3	Beberapa kali dalam setahun atau lebih sedikit dari itu	1	Setiap saat	6
Data Lengkap	TK	Laki-laki	2	PPDS Anestesiologi dan Terapi Intensif	2	6	Junior	1	Ya	Beberapa kali dalam sebulan	3	Beberapa kali dalam setahun atau lebih sedikit dari itu	1	Beberapa kali dalam sebulan	3	Beberapa kali dalam setahun atau lebih sedikit dari itu	1	Beberapa kali dalam setahun atau lebih sedikit dari itu	1	Tidak pernah	0	Beberapa kali dalam setahun atau lebih sedikit dari itu	1	Beberapa kali dalam setahun atau lebih sedikit dari itu	1	Beberapa kali dalam setahun atau lebih sedikit dari itu	1	Beberapa kali dalam setahun atau lebih sedikit dari itu	1	Tidak pernah	0	Beberapa kali dalam setahun atau lebih sedikit dari itu	1	Beberapa kali dalam setahun atau lebih sedikit dari itu	1	Tidak pernah	0	Satu kali dalam seminggu	4	Beberapa kali dalam sebulan	3	Satu kali dalam sebulan	2	Satu kali dalam seminggu	4	Beberapa kali dalam seminggu	5	Beberapa kali dalam seminggu	5
Data Lengkap	TW	Perempuan	1	PPDS Anestesiologi dan Terapi Intensif	2	6	Junior	1	Ya	Beberapa kali dalam sebulan	3	Tidak pernah	0	Beberapa kali dalam sebulan	3	Tidak pernah	0	Tidak pernah	0	Tidak pernah	0	Tidak pernah	0	Tidak pernah	0	Satu kali dalam sebulan	2	Tidak pernah	0	Tidak pernah	0	Tidak pernah	0	Tidak pernah	0	Tidak pernah	0	Beberapa kali dalam sebulan	3	Satu kali dalam sebulan	2	Tidak pernah	0	Beberapa kali dalam sebulan	3	Beberapa kali dalam sebulan	3	Tidak pernah	0
Data Lengkap	WYK	Laki-laki	2	PPDS Anestesiologi dan Terapi Intensif	2	6	Junior	1	Ya	Beberapa kali dalam setahun atau lebih sedikit dari itu	1	Beberapa kali dalam setahun atau lebih sedikit dari itu	1	Beberapa kali dalam setahun atau lebih sedikit dari itu	1	Tidak pernah	0	Tidak pernah	0	Beberapa kali dalam setahun atau lebih sedikit dari itu	1	Tidak pernah	0	Tidak pernah	0	Beberapa kali dalam setahun atau lebih sedikit dari itu	1	Tidak pernah	0	Beberapa kali dalam setahun atau lebih sedikit dari itu	1	Tidak pernah	0	Beberapa kali dalam setahun atau lebih sedikit dari itu	1	Tidak pernah	0	Beberapa kali dalam sebulan	3	Beberapa kali dalam sebulan	3	Beberapa kali dalam sebulan	3	Beberapa kali dalam sebulan	3	Beberapa kali dalam sebulan	3	Satu kali dalam sebulan	2
Data Lengkap	YYS	Laki-laki	2	PPDS Anestesiologi dan Terapi Intensif	2	6	Madya	2	Ya	Satu kali dalam sebulan	2	Beberapa kali dalam sebulan	3	Beberapa kali dalam sebulan	3	Beberapa kali dalam sebulan	3	Beberapa kali dalam setahun atau lebih sedikit dari itu	1	Beberapa kali dalam setahun atau lebih sedikit dari itu	1	Satu kali dalam sebulan	2	Beberapa kali dalam setahun atau lebih sedikit dari itu	1	Beberapa kali dalam setahun atau lebih sedikit dari itu	1	Tidak pernah	0	Beberapa kali dalam setahun atau lebih sedikit dari itu	1	Beberapa kali dalam setahun atau lebih sedikit dari itu	1	Beberapa kali dalam setahun atau lebih sedikit dari itu	1	Beberapa kali dalam setahun atau lebih sedikit dari itu	1	Beberapa kali dalam seminggu	5	Beberapa kali dalam seminggu	5	Setiap saat	6	Beberapa kali dalam seminggu	5	Beberapa kali dalam seminggu	5	Setiap saat	6
Data Lengkap	ZY	Laki-laki	2	PPDS Anestesiologi dan Terapi Intensif	2	6	Junior	1	Ya	Beberapa kali dalam seminggu	5	Beberapa kali dalam seminggu	5	Beberapa kali dalam seminggu	5	Setiap saat	6	Beberapa kali dalam seminggu	5	Setiap saat	6	Beberapa kali dalam seminggu	5	Setiap saat	6	Setiap saat	6	Tidak pernah	0	Tidak pernah	0	Setiap saat	6	Tidak pernah	0	Tidak pernah	0	Beberapa kali dalam seminggu	5	Setiap saat	6	Beberapa kali dalam sebulan	3	Beberapa kali dalam setahun atau lebih sedikit dari itu	1	Beberapa kali dalam sebulan	3	Beberapa kali dalam setahun atau lebih sedikit dari itu	1
Data Lengkap	D	Laki-laki	2	PPDS Ilmu Penyakit Dalam	2	7	Junior	1	Ya	Beberapa kali dalam setahun atau lebih sedikit dari itu	1	Beberapa kali dalam setahun atau lebih sedikit dari itu	1	Beberapa kali dalam setahun atau lebih sedikit dari itu	1	Tidak pernah	0	Beberapa kali dalam setahun atau lebih sedikit dari itu	1	Beberapa kali dalam setahun atau lebih sedikit dari itu	1	Beberapa kali dalam setahun atau lebih sedikit dari itu	1	Tidak pernah	0	Tidak pernah	0	Tidak pernah	0	Tidak pernah	0	Tidak pernah	0	Tidak pernah	0	Tidak pernah	0	Setiap saat	6	Setiap saat	6	Setiap saat	6	Setiap saat	6	Setiap saat	6	Setiap saat	6
Data Lengkap	E F	Laki-laki	2	PPDS Ilmu Penyakit Dalam	2	7	Senior	3	Ya	Tidak pernah	0	Tidak pernah	0	Beberapa kali dalam setahun atau lebih sedikit dari itu	1	Tidak pernah	0	Beberapa kali dalam setahun atau lebih sedikit dari itu	1	Tidak pernah	0	Beberapa kali dalam setahun atau lebih sedikit dari itu	1	Beberapa kali dalam setahun atau lebih sedikit dari itu	1	Beberapa kali dalam setahun atau lebih sedikit dari itu	1	Tidak pernah	0	Tidak pernah	0	Tidak pernah	0	Tidak pernah	0	Beberapa kali dalam setahun atau lebih sedikit dari itu	1	Setiap saat	6	Setiap saat	6	Setiap saat	6	Setiap saat	6	Setiap saat	6	Setiap saat	6
Data Lengkap	IS	Laki-laki	2	PPDS Ilmu Penyakit Dalam	2	7	Junior	1	Ya	Beberapa kali dalam setahun atau lebih sedikit dari itu	1	Beberapa kali dalam setahun atau lebih sedikit dari itu	1	Beberapa kali dalam setahun atau lebih sedikit dari itu	1	Beberapa kali dalam setahun atau lebih sedikit dari itu	1	Beberapa kali dalam setahun atau lebih sedikit dari itu	1	Beberapa kali dalam setahun atau lebih sedikit dari itu	1	Beberapa kali dalam setahun atau lebih sedikit dari itu	1	Beberapa kali dalam setahun atau lebih sedikit dari itu	1	Beberapa kali dalam setahun atau lebih sedikit dari itu	1	Beberapa kali dalam setahun atau lebih sedikit dari itu	1	Beberapa kali dalam setahun atau lebih sedikit dari itu	1	Beberapa kali dalam setahun atau lebih sedikit dari itu	1	Tidak pernah	0	Beberapa kali dalam setahun atau lebih sedikit dari itu	1	Beberapa kali dalam seminggu	5	Beberapa kali dalam seminggu	5	Beberapa kali dalam seminggu	5	Beberapa kali dalam seminggu	5	Beberapa kali dalam seminggu	5	Beberapa kali dalam seminggu	5
Data Lengkap	MD	Perempuan	1	PPDS Ilmu Penyakit Dalam	2	7	Senior	3	Ya	Beberapa kali dalam sebulan	3	Beberapa kali dalam sebulan	3	Beberapa kali dalam sebulan	3	Beberapa kali dalam sebulan	3	Beberapa kali dalam seminggu	5	Beberapa kali dalam setahun atau lebih sedikit dari itu	1	Beberapa kali dalam setahun atau lebih sedikit dari itu	1	Beberapa kali dalam setahun atau lebih sedikit dari itu	1	Beberapa kali dalam sebulan	3	Tidak pernah	0	Tidak pernah	0	Beberapa kali dalam sebulan	3	Tidak pernah	0	Tidak pernah	0	Setiap saat	6	Setiap saat	6	Setiap saat	6	Beberapa kali dalam seminggu	5	Setiap saat	6	Beberapa kali dalam seminggu	5
Data Lengkap	RM	Perempuan	1	PPDS Ilmu Penyakit Dalam	2	7	Madya	2	Ya	Beberapa kali dalam seminggu	5	Satu kali dalam seminggu	4	Beberapa kali dalam sebulan	3	Satu kali dalam sebulan	2	Satu kali dalam sebulan	2	Beberapa kali dalam seminggu	5	Beberapa kali dalam sebulan	3	Beberapa kali dalam sebulan	3	Beberapa kali dalam sebulan	3	Beberapa kali dalam setahun atau lebih sedikit dari itu	1	Beberapa kali dalam sebulan	3	Beberapa kali dalam sebulan	3	Beberapa kali dalam setahun atau lebih sedikit dari itu	1	Beberapa kali dalam setahun atau lebih sedikit dari itu	1	Beberapa kali dalam setahun atau lebih sedikit dari itu	1	Beberapa kali dalam setahun atau lebih sedikit dari itu	1	Beberapa kali dalam sebulan	3	Beberapa kali dalam sebulan	3	Beberapa kali dalam sebulan	3	Beberapa kali dalam sebulan	3
Data Lengkap	VN	Perempuan	1	PPDS Ilmu Penyakit Dalam	2	7	Senior	3	Ya	Beberapa kali dalam setahun atau lebih sedikit dari itu	1	Tidak pernah	0	Beberapa kali dalam setahun atau lebih sedikit dari itu	1	Tidak pernah	0	Beberapa kali dalam setahun atau lebih sedikit dari itu	1	Tidak pernah	0	Tidak pernah	0	Tidak pernah	0	Tidak pernah	0	Tidak pernah	0	Tidak pernah	0	Tidak pernah	0	Tidak pernah	0	Tidak pernah	0	Beberapa kali dalam seminggu	5	Beberapa kali dalam seminggu	5	Setiap saat	6	Setiap saat	6	Beberapa kali dalam seminggu	5	Beberapa kali dalam seminggu	5
Data Lengkap	WJ	Laki-laki	2	PPDS Ilmu Penyakit Dalam	2	7	Senior	3	Ya	Beberapa kali dalam setahun atau lebih sedikit dari itu	1	Beberapa kali dalam setahun atau lebih sedikit dari itu	1	Beberapa kali dalam setahun atau lebih sedikit dari itu	1	Tidak pernah	0	Satu kali dalam sebulan	2	Tidak pernah	0	Beberapa kali dalam setahun atau lebih sedikit dari itu	1	Beberapa kali dalam setahun atau lebih sedikit dari itu	1	Tidak pernah	0	Beberapa kali dalam setahun atau lebih sedikit dari itu	1	Satu kali dalam sebulan	2	Tidak pernah	0	Beberapa kali dalam setahun atau lebih sedikit dari itu	1	Beberapa kali dalam setahun atau lebih sedikit dari itu	1	Beberapa kali dalam seminggu	5	Setiap saat	6	Satu kali dalam seminggu	4	Beberapa kali dalam seminggu	5	Beberapa kali dalam seminggu	5	Beberapa kali dalam sebulan	3
Data Lengkap	Z	Perempuan	1	PPDS Ilmu Penyakit Dalam	2	7	Madya	2	Ya	Satu kali dalam sebulan	2	Beberapa kali dalam setahun atau lebih sedikit dari itu	1	Satu kali dalam seminggu	4	Beberapa kali dalam setahun atau lebih sedikit dari itu	1	Satu kali dalam sebulan	2	Beberapa kali dalam setahun atau lebih sedikit dari itu	1	Beberapa kali dalam setahun atau lebih sedikit dari itu	1	Tidak pernah	0	Satu kali dalam sebulan	2	Beberapa kali dalam setahun atau lebih sedikit dari itu	1	Beberapa kali dalam setahun atau lebih sedikit dari itu	1	Satu kali dalam sebulan	2	Satu kali dalam sebulan	2	Beberapa kali dalam setahun atau lebih sedikit dari itu	1	Satu kali dalam seminggu	4	Satu kali dalam seminggu	4	Beberapa kali dalam sebulan	3	Beberapa kali dalam sebulan	3	Satu kali dalam seminggu	4	Beberapa kali dalam sebulan	3
Data Lengkap	FL	Perempuan	1	PPDS Ilmu Penyakit Dalam	2	7	Senior	3	Ya	Beberapa kali dalam sebulan	3	Satu kali dalam sebulan	2	Beberapa kali dalam setahun atau lebih sedikit dari itu	1	Beberapa kali dalam setahun atau lebih sedikit dari itu	1	Beberapa kali dalam setahun atau lebih sedikit dari itu	1	Tidak pernah	0	Beberapa kali dalam setahun atau lebih sedikit dari itu	1	Beberapa kali dalam setahun atau lebih sedikit dari itu	1	Beberapa kali dalam setahun atau lebih sedikit dari itu	1	Tidak pernah	0	Tidak pernah	0	Tidak pernah	0	Tidak pernah	0	Tidak pernah	0	Setiap saat	6	Setiap saat	6	Beberapa kali dalam seminggu	5	Beberapa kali dalam seminggu	5	Setiap saat	6	Setiap saat	6
Data Lengkap	WI	Perempuan	1	PPDS Ilmu Penyakit Dalam	2	7	Madya	2	Ya	Beberapa kali dalam seminggu	5	Beberapa kali dalam seminggu	5	Beberapa kali dalam seminggu	5	Beberapa kali dalam sebulan	3	Beberapa kali dalam seminggu	5	Beberapa kali dalam seminggu	5	Satu kali dalam seminggu	4	Beberapa kali dalam sebulan	3	Satu kali dalam seminggu	4	Tidak pernah	0	Beberapa kali dalam setahun atau lebih sedikit dari itu	1	Beberapa kali dalam sebulan	3	Tidak pernah	0	Tidak pernah	0	Beberapa kali dalam sebulan	3	Beberapa kali dalam sebulan	3	Beberapa kali dalam sebulan	3	Beberapa kali dalam sebulan	3	Beberapa kali dalam setahun atau lebih sedikit dari itu	1	Satu kali dalam sebulan	2
Data Lengkap	WEN	Laki-laki	2	PPDS Ilmu Penyakit Dalam	2	7	Junior	1	Ya	Beberapa kali dalam seminggu	5	Beberapa kali dalam seminggu	5	Satu kali dalam sebulan	2	Beberapa kali dalam sebulan	3	Beberapa kali dalam sebulan	3	Beberapa kali dalam seminggu	5	Setiap saat	6	Beberapa kali dalam sebulan	3	Tidak pernah	0	Beberapa kali dalam setahun atau lebih sedikit dari itu	1	Beberapa kali dalam sebulan	3	Satu kali dalam seminggu	4	Beberapa kali dalam setahun atau lebih sedikit dari itu	1	Tidak pernah	0	Satu kali dalam sebulan	2	Beberapa kali dalam setahun atau lebih sedikit dari itu	1	Setiap saat	6	Beberapa kali dalam sebulan	3	Beberapa kali dalam seminggu	5	Setiap saat	6
Data Lengkap	NW	Perempuan	1	PPDS Ilmu Penyakit Dalam	2	7	Senior	3	Ya	Beberapa kali dalam seminggu	5	Beberapa kali dalam seminggu	5	Beberapa kali dalam seminggu	5	Beberapa kali dalam seminggu	5	Satu kali dalam seminggu	4	Satu kali dalam seminggu	4	Beberapa kali dalam sebulan	3	Beberapa kali dalam sebulan	3	Beberapa kali dalam sebulan	3	Tidak pernah	0	Beberapa kali dalam setahun atau lebih sedikit dari itu	1	Beberapa kali dalam sebulan	3	Beberapa kali dalam setahun atau lebih sedikit dari itu	1	Beberapa kali dalam setahun atau lebih sedikit dari itu	1	Beberapa kali dalam seminggu	5	Beberapa kali dalam seminggu	5	Beberapa kali dalam seminggu	5	Beberapa kali dalam sebulan	3	Beberapa kali dalam seminggu	5	Beberapa kali dalam seminggu	5
Data Lengkap	AAD	Perempuan	1	PPDS Ilmu Penyakit Kulit dan Kelamin	1	8	Junior	1	Ya	Beberapa kali dalam sebulan	3	Beberapa kali dalam sebulan	3	Beberapa kali dalam sebulan	3	Beberapa kali dalam sebulan	3	Beberapa kali dalam setahun atau lebih sedikit dari itu	1	Beberapa kali dalam setahun atau lebih sedikit dari itu	1	Tidak pernah	0	Satu kali dalam sebulan	2	Beberapa kali dalam setahun atau lebih sedikit dari itu	1	Tidak pernah	0	Tidak pernah	0	Satu kali dalam seminggu	4	Tidak pernah	0	Tidak pernah	0	Tidak pernah	0	Tidak pernah	0	Tidak pernah	0	Tidak pernah	0	Tidak pernah	0	Setiap saat	6
Data Lengkap	AAL	Perempuan	1	PPDS Ilmu Penyakit Kulit dan Kelamin	1	8	Junior	1	Ya	Satu kali dalam seminggu	4	Satu kali dalam sebulan	2	Beberapa kali dalam sebulan	3	Beberapa kali dalam sebulan	3	Beberapa kali dalam setahun atau lebih sedikit dari itu	1	Tidak pernah	0	Beberapa kali dalam setahun atau lebih sedikit dari itu	1	Beberapa kali dalam setahun atau lebih sedikit dari itu	1	Tidak pernah	0	Tidak pernah	0	Tidak pernah	0	Tidak pernah	0	Tidak pernah	0	Tidak pernah	0	Beberapa kali dalam seminggu	5	Beberapa kali dalam seminggu	5	Satu kali dalam seminggu	4	Beberapa kali dalam seminggu	5	Beberapa kali dalam seminggu	5	Beberapa kali dalam seminggu	5
Data Lengkap	AH	Perempuan	1	PPDS Ilmu Penyakit Kulit dan Kelamin	1	8	Junior	1	Ya	Beberapa kali dalam sebulan	3	Beberapa kali dalam sebulan	3	Beberapa kali dalam sebulan	3	Beberapa kali dalam sebulan	3	Satu kali dalam sebulan	2	Beberapa kali dalam setahun atau lebih sedikit dari itu	1	Beberapa kali dalam setahun atau lebih sedikit dari itu	1	Beberapa kali dalam setahun atau lebih sedikit dari itu	1	Beberapa kali dalam setahun atau lebih sedikit dari itu	1	Tidak pernah	0	Tidak pernah	0	Beberapa kali dalam setahun atau lebih sedikit dari itu	1	Tidak pernah	0	Beberapa kali dalam setahun atau lebih sedikit dari itu	1	Beberapa kali dalam seminggu	5	Beberapa kali dalam seminggu	5	Beberapa kali dalam seminggu	5	Beberapa kali dalam seminggu	5	Beberapa kali dalam seminggu	5	Beberapa kali dalam seminggu	5
Data Lengkap	Ak	Perempuan	1	PPDS Ilmu Penyakit Kulit dan Kelamin	1	8	Madya	2	Ya	Beberapa kali dalam sebulan	3	Satu kali dalam sebulan	2	Beberapa kali dalam setahun atau lebih sedikit dari itu	1	Beberapa kali dalam setahun atau lebih sedikit dari itu	1	Satu kali dalam sebulan	2	Beberapa kali dalam setahun atau lebih sedikit dari itu	1	Beberapa kali dalam setahun atau lebih sedikit dari itu	1	Beberapa kali dalam setahun atau lebih sedikit dari itu	1	Satu kali dalam sebulan	2	Tidak pernah	0	Tidak pernah	0	Beberapa kali dalam setahun atau lebih sedikit dari itu	1	Beberapa kali dalam setahun atau lebih sedikit dari itu	1	Tidak pernah	0	Beberapa kali dalam sebulan	3	Beberapa kali dalam sebulan	3	Satu kali dalam sebulan	2	Satu kali dalam sebulan	2	Beberapa kali dalam setahun atau lebih sedikit dari itu	1	Beberapa kali dalam setahun atau lebih sedikit dari itu	1
Data Lengkap	Am	Perempuan	1	PPDS Ilmu Penyakit Kulit dan Kelamin	1	8	Senior	3	Ya	Setiap saat	6	Beberapa kali dalam seminggu	5	Setiap saat	6	Tidak pernah	0	Setiap saat	6	Beberapa kali dalam seminggu	5	Satu kali dalam seminggu	4	Beberapa kali dalam setahun atau lebih sedikit dari itu	1	Beberapa kali dalam seminggu	5	Satu kali dalam sebulan	2	Beberapa kali dalam setahun atau lebih sedikit dari itu	1	Beberapa kali dalam seminggu	5	Satu kali dalam sebulan	2	Beberapa kali dalam setahun atau lebih sedikit dari itu	1	Beberapa kali dalam seminggu	5	Beberapa kali dalam seminggu	5	Satu kali dalam sebulan	2	Satu kali dalam sebulan	2	Satu kali dalam seminggu	4	Satu kali dalam sebulan	2
Data Lengkap	AMR	Laki-laki	2	PPDS Ilmu Penyakit Kulit dan Kelamin	1	8	Senior	3	Ya	Beberapa kali dalam setahun atau lebih sedikit dari itu	1	Beberapa kali dalam setahun atau lebih sedikit dari itu	1	Beberapa kali dalam setahun atau lebih sedikit dari itu	1	Beberapa kali dalam setahun atau lebih sedikit dari itu	1	Tidak pernah	0	Beberapa kali dalam setahun atau lebih sedikit dari itu	1	Tidak pernah	0	Beberapa kali dalam setahun atau lebih sedikit dari itu	1	Tidak pernah	0	Tidak pernah	0	Tidak pernah	0	Beberapa kali dalam setahun atau lebih sedikit dari itu	1	Tidak pernah	0	Tidak pernah	0	Setiap saat	6	Setiap saat	6	Setiap saat	6	Beberapa kali dalam seminggu	5	Setiap saat	6	Setiap saat	6
Data Lengkap	ANW	Perempuan	1	PPDS Ilmu Penyakit Kulit dan Kelamin	1	8	Madya	2	Ya	Beberapa kali dalam setahun atau lebih sedikit dari itu	1	Tidak pernah	0	Beberapa kali dalam sebulan	3	Beberapa kali dalam setahun atau lebih sedikit dari itu	1	Beberapa kali dalam setahun atau lebih sedikit dari itu	1	Beberapa kali dalam setahun atau lebih sedikit dari itu	1	Beberapa kali dalam setahun atau lebih sedikit dari itu	1	Tidak pernah	0	Tidak pernah	0	Tidak pernah	0	Tidak pernah	0	Beberapa kali dalam setahun atau lebih sedikit dari itu	1	Tidak pernah	0	Tidak pernah	0	Setiap saat	6	Setiap saat	6	Beberapa kali dalam seminggu	5	Beberapa kali dalam seminggu	5	Setiap saat	6	Beberapa kali dalam seminggu	5
Data Lengkap	AR	Perempuan	1	PPDS Ilmu Penyakit Kulit dan Kelamin	1	8	Madya	2	Ya	Beberapa kali dalam sebulan	3	Beberapa kali dalam sebulan	3	Beberapa kali dalam sebulan	3	Tidak pernah	0	Beberapa kali dalam sebulan	3	Tidak pernah	0	Beberapa kali dalam setahun atau lebih sedikit dari itu	1	Beberapa kali dalam setahun atau lebih sedikit dari itu	1	Tidak pernah	0	Tidak pernah	0	Tidak pernah	0	Tidak pernah	0	Tidak pernah	0	Tidak pernah	0	Beberapa kali dalam seminggu	5	Beberapa kali dalam seminggu	5	Beberapa kali dalam seminggu	5	Beberapa kali dalam seminggu	5	Beberapa kali dalam seminggu	5	Beberapa kali dalam seminggu	5
Data Lengkap	AS	Perempuan	1	PPDS Ilmu Penyakit Kulit dan Kelamin	1	8	Madya	2	Ya	Beberapa kali dalam sebulan	3	Beberapa kali dalam seminggu	5	Beberapa kali dalam seminggu	5	Beberapa kali dalam seminggu	5	Beberapa kali dalam seminggu	5	Beberapa kali dalam seminggu	5	Beberapa kali dalam seminggu	5	Beberapa kali dalam setahun atau lebih sedikit dari itu	1	Beberapa kali dalam sebulan	3	Tidak pernah	0	Beberapa kali dalam setahun atau lebih sedikit dari itu	1	Beberapa kali dalam setahun atau lebih sedikit dari itu	1	Tidak pernah	0	Tidak pernah	0	Setiap saat	6	Setiap saat	6	Beberapa kali dalam seminggu	5	Beberapa kali dalam sebulan	3	Beberapa kali dalam sebulan	3	Beberapa kali dalam seminggu	5
Data Lengkap	CDG	Perempuan	1	PPDS Ilmu Penyakit Kulit dan Kelamin	1	8	Junior	1	Ya	Beberapa kali dalam seminggu	5	Beberapa kali dalam sebulan	3	Beberapa kali dalam sebulan	3	Beberapa kali dalam setahun atau lebih sedikit dari itu	1	Beberapa kali dalam seminggu	5	Beberapa kali dalam seminggu	5	Beberapa kali dalam seminggu	5	Beberapa kali dalam seminggu	5	Beberapa kali dalam seminggu	5	Beberapa kali dalam setahun atau lebih sedikit dari itu	1	Setiap saat	6	Setiap saat	6	Beberapa kali dalam setahun atau lebih sedikit dari itu	1	Tidak pernah	0	Satu kali dalam seminggu	4	Satu kali dalam seminggu	4	Satu kali dalam seminggu	4	Satu kali dalam seminggu	4	Satu kali dalam seminggu	4	Satu kali dalam seminggu	4
Data Lengkap	C	Perempuan	1	PPDS Ilmu Penyakit Kulit dan Kelamin	1	8	Madya	2	Ya	Tidak pernah	0	Tidak pernah	0	Beberapa kali dalam setahun atau lebih sedikit dari itu	1	Tidak pernah	0	Tidak pernah	0	Tidak pernah	0	Tidak pernah	0	Tidak pernah	0	Tidak pernah	0	Tidak pernah	0	Tidak pernah	0	Tidak pernah	0	Tidak pernah	0	Tidak pernah	0	Beberapa kali dalam seminggu	5	Setiap saat	6	Beberapa kali dalam setahun atau lebih sedikit dari itu	1	Beberapa kali dalam seminggu	5	Setiap saat	6	Setiap saat	6
Data Lengkap	CO	Perempuan	1	PPDS Ilmu Penyakit Kulit dan Kelamin	1	8	Madya	2	Ya	Beberapa kali dalam setahun atau lebih sedikit dari itu	1	Beberapa kali dalam setahun atau lebih sedikit dari itu	1	Beberapa kali dalam setahun atau lebih sedikit dari itu	1	Tidak pernah	0	Tidak pernah	0	Beberapa kali dalam setahun atau lebih sedikit dari itu	1	Beberapa kali dalam setahun atau lebih sedikit dari itu	1	Tidak pernah	0	Beberapa kali dalam setahun atau lebih sedikit dari itu	1	Tidak pernah	0	Beberapa kali dalam setahun atau lebih sedikit dari itu	1	Tidak pernah	0	Tidak pernah	0	Tidak pernah	0	Setiap saat	6	Setiap saat	6	Setiap saat	6	Beberapa kali dalam seminggu	5	Setiap saat	6	Setiap saat	6
Data Lengkap	D	Perempuan	1	PPDS Ilmu Penyakit Kulit dan Kelamin	1	8	Junior	1	Ya	Beberapa kali dalam seminggu	5	Beberapa kali dalam sebulan	3	Beberapa kali dalam setahun atau lebih sedikit dari itu	1	Beberapa kali dalam setahun atau lebih sedikit dari itu	1	Beberapa kali dalam setahun atau lebih sedikit dari itu	1	Beberapa kali dalam setahun atau lebih sedikit dari itu	1	Beberapa kali dalam setahun atau lebih sedikit dari itu	1	Beberapa kali dalam setahun atau lebih sedikit dari itu	1	Beberapa kali dalam setahun atau lebih sedikit dari itu	1	Beberapa kali dalam setahun atau lebih sedikit dari itu	1	Beberapa kali dalam setahun atau lebih sedikit dari itu	1	Beberapa kali dalam setahun atau lebih sedikit dari itu	1	Beberapa kali dalam setahun atau lebih sedikit dari itu	1	Beberapa kali dalam setahun atau lebih sedikit dari itu	1	Beberapa kali dalam setahun atau lebih sedikit dari itu	1	Beberapa kali dalam setahun atau lebih sedikit dari itu	1	Beberapa kali dalam setahun atau lebih sedikit dari itu	1	Beberapa kali dalam setahun atau lebih sedikit dari itu	1	Beberapa kali dalam setahun atau lebih sedikit dari itu	1	Beberapa kali dalam setahun atau lebih sedikit dari itu	1
Data Lengkap	Dd	Perempuan	1	PPDS Ilmu Penyakit Kulit dan Kelamin	1	8	Junior	1	Ya	Beberapa kali dalam sebulan	3	Beberapa kali dalam sebulan	3	Satu kali dalam sebulan	2	Beberapa kali dalam seminggu	5	Beberapa kali dalam sebulan	3	Beberapa kali dalam sebulan	3	Beberapa kali dalam sebulan	3	Tidak pernah	0	Beberapa kali dalam sebulan	3	Tidak pernah	0	Tidak pernah	0	Beberapa kali dalam sebulan	3	Tidak pernah	0	Tidak pernah	0	Satu kali dalam sebulan	2	Tidak pernah	0	Tidak pernah	0	Beberapa kali dalam setahun atau lebih sedikit dari itu	1	Beberapa kali dalam seminggu	5	Beberapa kali dalam seminggu	5
Data Lengkap	DE	Perempuan	1	PPDS Ilmu Penyakit Kulit dan Kelamin	1	8	Madya	2	Ya	Beberapa kali dalam setahun atau lebih sedikit dari itu	1	Beberapa kali dalam setahun atau lebih sedikit dari itu	1	Beberapa kali dalam setahun atau lebih sedikit dari itu	1	Tidak pernah	0	Tidak pernah	0	Tidak pernah	0	Tidak pernah	0	Tidak pernah	0	Tidak pernah	0	Tidak pernah	0	Tidak pernah	0	Tidak pernah	0	Beberapa kali dalam setahun atau lebih sedikit dari itu	1	Tidak pernah	0	Setiap saat	6	Setiap saat	6	Setiap saat	6	Setiap saat	6	Setiap saat	6	Setiap saat	6
Data Lengkap	DK	Perempuan	1	PPDS Ilmu Penyakit Kulit dan Kelamin	1	8	Junior	1	Ya	Beberapa kali dalam sebulan	3	Beberapa kali dalam sebulan	3	Satu kali dalam sebulan	2	Beberapa kali dalam setahun atau lebih sedikit dari itu	1	Beberapa kali dalam setahun atau lebih sedikit dari itu	1	Tidak pernah	0	Beberapa kali dalam setahun atau lebih sedikit dari itu	1	Beberapa kali dalam setahun atau lebih sedikit dari itu	1	Tidak pernah	0	Tidak pernah	0	Tidak pernah	0	Beberapa kali dalam setahun atau lebih sedikit dari itu	1	Tidak pernah	0	Tidak pernah	0	Beberapa kali dalam setahun atau lebih sedikit dari itu	1	Beberapa kali dalam setahun atau lebih sedikit dari itu	1	Beberapa kali dalam sebulan	3	Beberapa kali dalam sebulan	3	Beberapa kali dalam sebulan	3	Beberapa kali dalam setahun atau lebih sedikit dari itu	1
Data Lengkap	DP	Perempuan	1	PPDS Ilmu Penyakit Kulit dan Kelamin	1	8	Junior	1	Ya	Beberapa kali dalam setahun atau lebih sedikit dari itu	1	Beberapa kali dalam setahun atau lebih sedikit dari itu	1	Beberapa kali dalam setahun atau lebih sedikit dari itu	1	Beberapa kali dalam setahun atau lebih sedikit dari itu	1	Beberapa kali dalam setahun atau lebih sedikit dari itu	1	Beberapa kali dalam setahun atau lebih sedikit dari itu	1	Tidak pernah	0	Beberapa kali dalam setahun atau lebih sedikit dari itu	1	Beberapa kali dalam setahun atau lebih sedikit dari itu	1	Tidak pernah	0	Tidak pernah	0	Beberapa kali dalam setahun atau lebih sedikit dari itu	1	Beberapa kali dalam setahun atau lebih sedikit dari itu	1	Tidak pernah	0	Beberapa kali dalam setahun atau lebih sedikit dari itu	1	Setiap saat	6	Setiap saat	6	Tidak pernah	0	Setiap saat	6	Setiap saat	6
Data Lengkap	DS	Laki-laki	2	PPDS Ilmu Penyakit Kulit dan Kelamin	1	8	Madya	2	Ya	Beberapa kali dalam sebulan	3	Beberapa kali dalam sebulan	3	Beberapa kali dalam sebulan	3	Beberapa kali dalam setahun atau lebih sedikit dari itu	1	Beberapa kali dalam setahun atau lebih sedikit dari itu	1	Beberapa kali dalam setahun atau lebih sedikit dari itu	1	Beberapa kali dalam sebulan	3	Beberapa kali dalam setahun atau lebih sedikit dari itu	1	Beberapa kali dalam setahun atau lebih sedikit dari itu	1	Tidak pernah	0	Beberapa kali dalam setahun atau lebih sedikit dari itu	1	Beberapa kali dalam setahun atau lebih sedikit dari itu	1	Beberapa kali dalam setahun atau lebih sedikit dari itu	1	Beberapa kali dalam setahun atau lebih sedikit dari itu	1	Beberapa kali dalam seminggu	5	Beberapa kali dalam seminggu	5	Beberapa kali dalam seminggu	5	Beberapa kali dalam sebulan	3	Beberapa kali dalam seminggu	5	Beberapa kali dalam sebulan	3
Data Lengkap	FA	Perempuan	1	PPDS Ilmu Penyakit Kulit dan Kelamin	1	8	Senior	3	Ya	Beberapa kali dalam sebulan	3	Tidak pernah	0	Satu kali dalam seminggu	4	Tidak pernah	0	Beberapa kali dalam setahun atau lebih sedikit dari itu	1	Beberapa kali dalam setahun atau lebih sedikit dari itu	1	Beberapa kali dalam setahun atau lebih sedikit dari itu	1	Tidak pernah	0	Tidak pernah	0	Tidak pernah	0	Tidak pernah	0	Tidak pernah	0	Tidak pernah	0	Tidak pernah	0	Setiap saat	6	Setiap saat	6	Satu kali dalam seminggu	4	Beberapa kali dalam seminggu	5	Setiap saat	6	Beberapa kali dalam setahun atau lebih sedikit dari itu	1
Data Lengkap	FAM	Laki-laki	2	PPDS Ilmu Penyakit Kulit dan Kelamin	1	8	Senior	3	Ya	Satu kali dalam seminggu	4	Beberapa kali dalam sebulan	3	Beberapa kali dalam sebulan	3	Beberapa kali dalam sebulan	3	Beberapa kali dalam setahun atau lebih sedikit dari itu	1	Beberapa kali dalam setahun atau lebih sedikit dari itu	1	Beberapa kali dalam setahun atau lebih sedikit dari itu	1	Beberapa kali dalam setahun atau lebih sedikit dari itu	1	Beberapa kali dalam setahun atau lebih sedikit dari itu	1	Tidak pernah	0	Beberapa kali dalam setahun atau lebih sedikit dari itu	1	Satu kali dalam sebulan	2	Beberapa kali dalam setahun atau lebih sedikit dari itu	1	Beberapa kali dalam setahun atau lebih sedikit dari itu	1	Beberapa kali dalam sebulan	3	Beberapa kali dalam sebulan	3	Beberapa kali dalam sebulan	3	Satu kali dalam sebulan	2	Beberapa kali dalam setahun atau lebih sedikit dari itu	1	Beberapa kali dalam setahun atau lebih sedikit dari itu	1
Data Lengkap	FFL	Perempuan	1	PPDS Ilmu Penyakit Kulit dan Kelamin	1	8	Junior	1	Ya	Beberapa kali dalam sebulan	3	Tidak pernah	0	Satu kali dalam sebulan	2	Tidak pernah	0	Tidak pernah	0	Tidak pernah	0	Beberapa kali dalam setahun atau lebih sedikit dari itu	1	Tidak pernah	0	Beberapa kali dalam setahun atau lebih sedikit dari itu	1	Tidak pernah	0	Tidak pernah	0	Tidak pernah	0	Tidak pernah	0	Tidak pernah	0	Setiap saat	6	Setiap saat	6	Setiap saat	6	Beberapa kali dalam seminggu	5	Setiap saat	6	Setiap saat	6
Data Lengkap	FP	Laki-laki	2	PPDS Ilmu Penyakit Kulit dan Kelamin	1	8	Madya	2	Ya	Satu kali dalam seminggu	4	Satu kali dalam seminggu	4	Satu kali dalam seminggu	4	Beberapa kali dalam sebulan	3	Beberapa kali dalam sebulan	3	Beberapa kali dalam sebulan	3	Beberapa kali dalam sebulan	3	Satu kali dalam sebulan	2	Beberapa kali dalam sebulan	3	Beberapa kali dalam setahun atau lebih sedikit dari itu	1	Beberapa kali dalam sebulan	3	Beberapa kali dalam setahun atau lebih sedikit dari itu	1	Beberapa kali dalam sebulan	3	Beberapa kali dalam sebulan	3	Beberapa kali dalam sebulan	3	Beberapa kali dalam sebulan	3	Setiap saat	6	Beberapa kali dalam setahun atau lebih sedikit dari itu	1	Beberapa kali dalam seminggu	5	Beberapa kali dalam seminggu	5
Data Lengkap	H	Perempuan	1	PPDS Ilmu Penyakit Kulit dan Kelamin	1	8	Madya	2	Ya	Beberapa kali dalam sebulan	3	Beberapa kali dalam setahun atau lebih sedikit dari itu	1	Beberapa kali dalam sebulan	3	Beberapa kali dalam sebulan	3	Satu kali dalam sebulan	2	Beberapa kali dalam setahun atau lebih sedikit dari itu	1	Tidak pernah	0	Beberapa kali dalam setahun atau lebih sedikit dari itu	1	Beberapa kali dalam setahun atau lebih sedikit dari itu	1	Tidak pernah	0	Tidak pernah	0	Beberapa kali dalam setahun atau lebih sedikit dari itu	1	Tidak pernah	0	Tidak pernah	0	Satu kali dalam seminggu	4	Satu kali dalam seminggu	4	Beberapa kali dalam sebulan	3	Beberapa kali dalam sebulan	3	Satu kali dalam seminggu	4	Beberapa kali dalam sebulan	3
Data Lengkap	IA	Perempuan	1	PPDS Ilmu Penyakit Kulit dan Kelamin	1	8	Madya	2	Ya	Satu kali dalam seminggu	4	Satu kali dalam seminggu	4	Satu kali dalam seminggu	4	Satu kali dalam sebulan	2	Satu kali dalam seminggu	4	Beberapa kali dalam setahun atau lebih sedikit dari itu	1	Tidak pernah	0	Beberapa kali dalam setahun atau lebih sedikit dari itu	1	Satu kali dalam sebulan	2	Tidak pernah	0	Tidak pernah	0	Beberapa kali dalam seminggu	5	Tidak pernah	0	Tidak pernah	0	Setiap saat	6	Satu kali dalam seminggu	4	Setiap saat	6	Beberapa kali dalam sebulan	3	Beberapa kali dalam seminggu	5	Beberapa kali dalam sebulan	3
Data Lengkap	IPC	Perempuan	1	PPDS Ilmu Penyakit Kulit dan Kelamin	1	8	Madya	2	Ya	Satu kali dalam sebulan	2	Tidak pernah	0	Satu kali dalam sebulan	2	Satu kali dalam sebulan	2	Satu kali dalam sebulan	2	Tidak pernah	0	Tidak pernah	0	Tidak pernah	0	Tidak pernah	0	Tidak pernah	0	Tidak pernah	0	Beberapa kali dalam setahun atau lebih sedikit dari itu	1	Tidak pernah	0	Tidak pernah	0	Setiap saat	6	Setiap saat	6	Setiap saat	6	Beberapa kali dalam seminggu	5	Setiap saat	6	Setiap saat	6
Data Lengkap	Isb	Laki-laki	2	PPDS Ilmu Penyakit Kulit dan Kelamin	1	8	Junior	1	Ya	Satu kali dalam sebulan	2	Beberapa kali dalam setahun atau lebih sedikit dari itu	1	Beberapa kali dalam sebulan	3	Satu kali dalam sebulan	2	Beberapa kali dalam sebulan	3	Satu kali dalam sebulan	2	Beberapa kali dalam sebulan	3	Satu kali dalam sebulan	2	Beberapa kali dalam setahun atau lebih sedikit dari itu	1	Satu kali dalam sebulan	2	Beberapa kali dalam setahun atau lebih sedikit dari itu	1	Satu kali dalam seminggu	4	Tidak pernah	0	Tidak pernah	0	Beberapa kali dalam seminggu	5	Setiap saat	6	Beberapa kali dalam seminggu	5	Satu kali dalam seminggu	4	Setiap saat	6	Setiap saat	6
Data Lengkap	JN	Perempuan	1	PPDS Ilmu Penyakit Kulit dan Kelamin	1	8	Madya	2	Ya	Beberapa kali dalam seminggu	5	Beberapa kali dalam seminggu	5	Setiap saat	6	Beberapa kali dalam sebulan	3	Beberapa kali dalam seminggu	5	Satu kali dalam seminggu	4	Satu kali dalam sebulan	2	Beberapa kali dalam sebulan	3	Satu kali dalam sebulan	2	Tidak pernah	0	Beberapa kali dalam sebulan	3	Beberapa kali dalam sebulan	3	Beberapa kali dalam setahun atau lebih sedikit dari itu	1	Beberapa kali dalam setahun atau lebih sedikit dari itu	1	Satu kali dalam sebulan	2	Satu kali dalam sebulan	2	Satu kali dalam seminggu	4	Satu kali dalam seminggu	4	Beberapa kali dalam sebulan	3	Satu kali dalam sebulan	2
Data Lengkap	JS	Laki-laki	2	PPDS Ilmu Penyakit Kulit dan Kelamin	1	8	Senior	3	Ya	Beberapa kali dalam seminggu	5	Beberapa kali dalam sebulan	3	Beberapa kali dalam sebulan	3	Beberapa kali dalam setahun atau lebih sedikit dari itu	1	Satu kali dalam sebulan	2	Beberapa kali dalam setahun atau lebih sedikit dari itu	1	Tidak pernah	0	Tidak pernah	0	Beberapa kali dalam setahun atau lebih sedikit dari itu	1	Tidak pernah	0	Tidak pernah	0	Tidak pernah	0	Beberapa kali dalam setahun atau lebih sedikit dari itu	1	Beberapa kali dalam setahun atau lebih sedikit dari itu	1	Beberapa kali dalam seminggu	5	Beberapa kali dalam seminggu	5	Beberapa kali dalam sebulan	3	Beberapa kali dalam seminggu	5	Beberapa kali dalam seminggu	5	Beberapa kali dalam sebulan	3
Data Lengkap	KA	Perempuan	1	PPDS Ilmu Penyakit Kulit dan Kelamin	1	8	Junior	1	Ya	Beberapa kali dalam sebulan	3	Satu kali dalam sebulan	2	Beberapa kali dalam setahun atau lebih sedikit dari itu	1	Tidak pernah	0	Beberapa kali dalam setahun atau lebih sedikit dari itu	1	Beberapa kali dalam setahun atau lebih sedikit dari itu	1	Beberapa kali dalam setahun atau lebih sedikit dari itu	1	Beberapa kali dalam setahun atau lebih sedikit dari itu	1	Beberapa kali dalam setahun atau lebih sedikit dari itu	1	Tidak pernah	0	Tidak pernah	0	Tidak pernah	0	Tidak pernah	0	Tidak pernah	0	Satu kali dalam seminggu	4	Beberapa kali dalam seminggu	5	Beberapa kali dalam sebulan	3	Beberapa kali dalam seminggu	5	Setiap saat	6	Setiap saat	6
Data Lengkap	KR	Perempuan	1	PPDS Ilmu Penyakit Kulit dan Kelamin	1	8	Madya	2	Ya	Beberapa kali dalam sebulan	3	Beberapa kali dalam sebulan	3	Beberapa kali dalam sebulan	3	Tidak pernah	0	Satu kali dalam sebulan	2	Beberapa kali dalam setahun atau lebih sedikit dari itu	1	Beberapa kali dalam sebulan	3	Tidak pernah	0	Satu kali dalam sebulan	2	Tidak pernah	0	Tidak pernah	0	Beberapa kali dalam setahun atau lebih sedikit dari itu	1	Tidak pernah	0	Tidak pernah	0	Setiap saat	6	Setiap saat	6	Setiap saat	6	Beberapa kali dalam sebulan	3	Setiap saat	6	Beberapa kali dalam sebulan	3
Data Lengkap	M	Perempuan	1	PPDS Ilmu Penyakit Kulit dan Kelamin	1	8	Madya	2	Ya	Beberapa kali dalam setahun atau lebih sedikit dari itu	1	Tidak pernah	0	Beberapa kali dalam setahun atau lebih sedikit dari itu	1	Tidak pernah	0	Tidak pernah	0	Tidak pernah	0	Beberapa kali dalam setahun atau lebih sedikit dari itu	1	Tidak pernah	0	Beberapa kali dalam setahun atau lebih sedikit dari itu	1	Tidak pernah	0	Tidak pernah	0	Tidak pernah	0	Tidak pernah	0	Tidak pernah	0	Setiap saat	6	Setiap saat	6	Setiap saat	6	Beberapa kali dalam seminggu	5	Setiap saat	6	Beberapa kali dalam seminggu	5
Data Lengkap	MC	Perempuan	1	PPDS Ilmu Penyakit Kulit dan Kelamin	1	8	Madya	2	Ya	Beberapa kali dalam setahun atau lebih sedikit dari itu	1	Beberapa kali dalam setahun atau lebih sedikit dari itu	1	Beberapa kali dalam sebulan	3	Beberapa kali dalam setahun atau lebih sedikit dari itu	1	Beberapa kali dalam setahun atau lebih sedikit dari itu	1	Tidak pernah	0	Beberapa kali dalam setahun atau lebih sedikit dari itu	1	Tidak pernah	0	Beberapa kali dalam setahun atau lebih sedikit dari itu	1	Tidak pernah	0	Tidak pernah	0	Beberapa kali dalam setahun atau lebih sedikit dari itu	1	Tidak pernah	0	Tidak pernah	0	Beberapa kali dalam sebulan	3	Beberapa kali dalam seminggu	5	Beberapa kali dalam sebulan	3	Beberapa kali dalam seminggu	5	Beberapa kali dalam seminggu	5	Setiap saat	6
Data Lengkap	MFA	Perempuan	1	PPDS Ilmu Penyakit Kulit dan Kelamin	1	8	Junior	1	Ya	Beberapa kali dalam sebulan	3	Tidak pernah	0	Satu kali dalam sebulan	2	Beberapa kali dalam sebulan	3	Beberapa kali dalam setahun atau lebih sedikit dari itu	1	Tidak pernah	0	Beberapa kali dalam setahun atau lebih sedikit dari itu	1	Beberapa kali dalam setahun atau lebih sedikit dari itu	1	Beberapa kali dalam setahun atau lebih sedikit dari itu	1	Tidak pernah	0	Tidak pernah	0	Tidak pernah	0	Tidak pernah	0	Tidak pernah	0	Setiap saat	6	Setiap saat	6	Tidak pernah	0	Beberapa kali dalam seminggu	5	Setiap saat	6	Beberapa kali dalam seminggu	5
Data Lengkap	MHP	Laki-laki	2	PPDS Ilmu Penyakit Kulit dan Kelamin	1	8	Madya	2	Ya	Beberapa kali dalam sebulan	3	Satu kali dalam sebulan	2	Beberapa kali dalam setahun atau lebih sedikit dari itu	1	Beberapa kali dalam setahun atau lebih sedikit dari itu	1	Tidak pernah	0	Beberapa kali dalam setahun atau lebih sedikit dari itu	1	Beberapa kali dalam setahun atau lebih sedikit dari itu	1	Tidak pernah	0	Tidak pernah	0	Tidak pernah	0	Tidak pernah	0	Beberapa kali dalam setahun atau lebih sedikit dari itu	1	Tidak pernah	0	Tidak pernah	0	Setiap saat	6	Setiap saat	6	Setiap saat	6	Beberapa kali dalam seminggu	5	Beberapa kali dalam seminggu	5	Beberapa kali dalam seminggu	5
Data Lengkap	MR	Perempuan	1	PPDS Ilmu Penyakit Kulit dan Kelamin	1	8	Madya	2	Ya	Beberapa kali dalam setahun atau lebih sedikit dari itu	1	Beberapa kali dalam setahun atau lebih sedikit dari itu	1	Beberapa kali dalam sebulan	3	Beberapa kali dalam setahun atau lebih sedikit dari itu	1	Beberapa kali dalam setahun atau lebih sedikit dari itu	1	Tidak pernah	0	Beberapa kali dalam setahun atau lebih sedikit dari itu	1	Tidak pernah	0	Beberapa kali dalam setahun atau lebih sedikit dari itu	1	Tidak pernah	0	Tidak pernah	0	Tidak pernah	0	Tidak pernah	0	Tidak pernah	0	Beberapa kali dalam seminggu	5	Beberapa kali dalam seminggu	5	Beberapa kali dalam seminggu	5	Beberapa kali dalam seminggu	5	Beberapa kali dalam sebulan	3	Setiap saat	6
Data Lengkap	N	Perempuan	1	PPDS Ilmu Penyakit Kulit dan Kelamin	1	8	Junior	1	Ya	Beberapa kali dalam sebulan	3	Beberapa kali dalam sebulan	3	Beberapa kali dalam sebulan	3	Beberapa kali dalam sebulan	3	Beberapa kali dalam setahun atau lebih sedikit dari itu	1	Beberapa kali dalam setahun atau lebih sedikit dari itu	1	Beberapa kali dalam sebulan	3	Beberapa kali dalam setahun atau lebih sedikit dari itu	1	Beberapa kali dalam setahun atau lebih sedikit dari itu	1	Tidak pernah	0	Tidak pernah	0	Beberapa kali dalam setahun atau lebih sedikit dari itu	1	Beberapa kali dalam setahun atau lebih sedikit dari itu	1	Beberapa kali dalam setahun atau lebih sedikit dari itu	1	Beberapa kali dalam sebulan	3	Beberapa kali dalam sebulan	3	Beberapa kali dalam seminggu	5	Beberapa kali dalam seminggu	5	Beberapa kali dalam seminggu	5	Beberapa kali dalam seminggu	5
Data Lengkap	NRS	Perempuan	1	PPDS Ilmu Penyakit Kulit dan Kelamin	1	8	Madya	2	Ya	Satu kali dalam sebulan	2	Beberapa kali dalam setahun atau lebih sedikit dari itu	1	Satu kali dalam sebulan	2	Beberapa kali dalam setahun atau lebih sedikit dari itu	1	Beberapa kali dalam setahun atau lebih sedikit dari itu	1	Tidak pernah	0	Tidak pernah	0	Tidak pernah	0	Tidak pernah	0	Tidak pernah	0	Tidak pernah	0	Satu kali dalam sebulan	2	Tidak pernah	0	Tidak pernah	0	Beberapa kali dalam setahun atau lebih sedikit dari itu	1	Satu kali dalam seminggu	4	Beberapa kali dalam setahun atau lebih sedikit dari itu	1	Beberapa kali dalam sebulan	3	Beberapa kali dalam seminggu	5	Beberapa kali dalam sebulan	3
Data Lengkap	Ns	Perempuan	1	PPDS Ilmu Penyakit Kulit dan Kelamin	1	8	Madya	2	Ya	Beberapa kali dalam sebulan	3	Tidak pernah	0	Beberapa kali dalam setahun atau lebih sedikit dari itu	1	Tidak pernah	0	Beberapa kali dalam setahun atau lebih sedikit dari itu	1	Beberapa kali dalam setahun atau lebih sedikit dari itu	1	Beberapa kali dalam setahun atau lebih sedikit dari itu	1	Tidak pernah	0	Beberapa kali dalam setahun atau lebih sedikit dari itu	1	Tidak pernah	0	Tidak pernah	0	Tidak pernah	0	Tidak pernah	0	Tidak pernah	0	Setiap saat	6	Beberapa kali dalam seminggu	5	Beberapa kali dalam seminggu	5	Satu kali dalam seminggu	4	Setiap saat	6	Setiap saat	6
Data Lengkap	PF	Perempuan	1	PPDS Ilmu Penyakit Kulit dan Kelamin	1	8	Senior	3	Ya	Beberapa kali dalam sebulan	3	Beberapa kali dalam sebulan	3	Beberapa kali dalam seminggu	5	Beberapa kali dalam sebulan	3	Satu kali dalam sebulan	2	Beberapa kali dalam setahun atau lebih sedikit dari itu	1	Setiap saat	6	Beberapa kali dalam sebulan	3	Beberapa kali dalam setahun atau lebih sedikit dari itu	1	Tidak pernah	0	Beberapa kali dalam setahun atau lebih sedikit dari itu	1	Beberapa kali dalam setahun atau lebih sedikit dari itu	1	Tidak pernah	0	Tidak pernah	0	Setiap saat	6	Setiap saat	6	Setiap saat	6	Beberapa kali dalam sebulan	3	Setiap saat	6	Beberapa kali dalam sebulan	3
Data Lengkap	PM	Laki-laki	2	PPDS Ilmu Penyakit Kulit dan Kelamin	1	8	Junior	1	Ya	Beberapa kali dalam seminggu	5	Beberapa kali dalam sebulan	3	Beberapa kali dalam seminggu	5	Beberapa kali dalam seminggu	5	Beberapa kali dalam seminggu	5	Satu kali dalam sebulan	2	Beberapa kali dalam seminggu	5	Beberapa kali dalam seminggu	5	Beberapa kali dalam seminggu	5	Satu kali dalam sebulan	2	Beberapa kali dalam sebulan	3	Satu kali dalam seminggu	4	Beberapa kali dalam setahun atau lebih sedikit dari itu	1	Beberapa kali dalam setahun atau lebih sedikit dari itu	1	Beberapa kali dalam setahun atau lebih sedikit dari itu	1	Beberapa kali dalam setahun atau lebih sedikit dari itu	1	Satu kali dalam sebulan	2	Satu kali dalam sebulan	2	Satu kali dalam sebulan	2	Satu kali dalam sebulan	2
Data Lengkap	PMGS	Perempuan	1	PPDS Ilmu Penyakit Kulit dan Kelamin	1	8	Madya	2	Ya	Satu kali dalam seminggu	4	Beberapa kali dalam sebulan	3	Beberapa kali dalam seminggu	5	Beberapa kali dalam sebulan	3	Satu kali dalam sebulan	2	Beberapa kali dalam sebulan	3	Beberapa kali dalam seminggu	5	Beberapa kali dalam sebulan	3	Satu kali dalam sebulan	2	Tidak pernah	0	Tidak pernah	0	Beberapa kali dalam seminggu	5	Satu kali dalam sebulan	2	Satu kali dalam sebulan	2	Setiap saat	6	Setiap saat	6	Setiap saat	6	Beberapa kali dalam seminggu	5	Beberapa kali dalam seminggu	5	Beberapa kali dalam seminggu	5
Data Lengkap	R	Perempuan	1	PPDS Ilmu Penyakit Kulit dan Kelamin	1	8	Madya	2	Ya	Beberapa kali dalam sebulan	3	Beberapa kali dalam sebulan	3	Beberapa kali dalam sebulan	3	Beberapa kali dalam sebulan	3	Satu kali dalam seminggu	4	Beberapa kali dalam sebulan	3	Beberapa kali dalam sebulan	3	Beberapa kali dalam sebulan	3	Beberapa kali dalam sebulan	3	Beberapa kali dalam sebulan	3	Beberapa kali dalam sebulan	3	Beberapa kali dalam sebulan	3	Satu kali dalam sebulan	2	Beberapa kali dalam setahun atau lebih sedikit dari itu	1	Beberapa kali dalam sebulan	3	Beberapa kali dalam sebulan	3	Beberapa kali dalam sebulan	3	Beberapa kali dalam sebulan	3	Beberapa kali dalam sebulan	3	Satu kali dalam sebulan	2
Data Lengkap	RDK	Perempuan	1	PPDS Ilmu Penyakit Kulit dan Kelamin	1	8	Senior	3	Ya	Beberapa kali dalam setahun atau lebih sedikit dari itu	1	Satu kali dalam seminggu	4	Satu kali dalam sebulan	2	Beberapa kali dalam setahun atau lebih sedikit dari itu	1	Satu kali dalam sebulan	2	Beberapa kali dalam setahun atau lebih sedikit dari itu	1	Beberapa kali dalam sebulan	3	Satu kali dalam sebulan	2	Satu kali dalam sebulan	2	Satu kali dalam sebulan	2	Tidak pernah	0	Satu kali dalam sebulan	2	Tidak pernah	0	Beberapa kali dalam setahun atau lebih sedikit dari itu	1	Beberapa kali dalam setahun atau lebih sedikit dari itu	1	Beberapa kali dalam sebulan	3	Beberapa kali dalam setahun atau lebih sedikit dari itu	1	Satu kali dalam sebulan	2	Satu kali dalam sebulan	2	Beberapa kali dalam setahun atau lebih sedikit dari itu	1
Data Lengkap	RSA	Perempuan	1	PPDS Ilmu Penyakit Kulit dan Kelamin	1	8	Junior	1	Ya	Satu kali dalam seminggu	4	Satu kali dalam sebulan	2	Beberapa kali dalam seminggu	5	Beberapa kali dalam setahun atau lebih sedikit dari itu	1	Tidak pernah	0	Satu kali dalam sebulan	2	Tidak pernah	0	Tidak pernah	0	Beberapa kali dalam setahun atau lebih sedikit dari itu	1	Tidak pernah	0	Tidak pernah	0	Tidak pernah	0	Tidak pernah	0	Tidak pernah	0	Beberapa kali dalam seminggu	5	Beberapa kali dalam seminggu	5	Satu kali dalam seminggu	4	Beberapa kali dalam sebulan	3	Setiap saat	6	Beberapa kali dalam seminggu	5
Data Lengkap	R	Perempuan	1	PPDS Ilmu Penyakit Kulit dan Kelamin	1	8	Madya	2	Ya	Beberapa kali dalam sebulan	3	Beberapa kali dalam sebulan	3	Beberapa kali dalam seminggu	5	Beberapa kali dalam setahun atau lebih sedikit dari itu	1	Beberapa kali dalam setahun atau lebih sedikit dari itu	1	Beberapa kali dalam setahun atau lebih sedikit dari itu	1	Tidak pernah	0	Tidak pernah	0	Beberapa kali dalam setahun atau lebih sedikit dari itu	1	Tidak pernah	0	Tidak pernah	0	Tidak pernah	0	Beberapa kali dalam setahun atau lebih sedikit dari itu	1	Tidak pernah	0	Setiap saat	6	Setiap saat	6	Beberapa kali dalam sebulan	3	Beberapa kali dalam sebulan	3	Beberapa kali dalam seminggu	5	Beberapa kali dalam seminggu	5
Data Lengkap	sa	Perempuan	1	PPDS Ilmu Penyakit Kulit dan Kelamin	1	8	Junior	1	Ya	Beberapa kali dalam sebulan	3	Beberapa kali dalam sebulan	3	Beberapa kali dalam sebulan	3	Beberapa kali dalam setahun atau lebih sedikit dari itu	1	Beberapa kali dalam sebulan	3	Beberapa kali dalam sebulan	3	Beberapa kali dalam setahun atau lebih sedikit dari itu	1	Beberapa kali dalam setahun atau lebih sedikit dari itu	1	Beberapa kali dalam sebulan	3	Tidak pernah	0	Tidak pernah	0	Beberapa kali dalam sebulan	3	Tidak pernah	0	Tidak pernah	0	Beberapa kali dalam seminggu	5	Beberapa kali dalam seminggu	5	Beberapa kali dalam setahun atau lebih sedikit dari itu	1	Beberapa kali dalam sebulan	3	Beberapa kali dalam seminggu	5	Satu kali dalam sebulan	2
Data Lengkap	SM	Perempuan	1	PPDS Ilmu Penyakit Kulit dan Kelamin	1	8	Madya	2	Ya	Satu kali dalam sebulan	2	Beberapa kali dalam setahun atau lebih sedikit dari itu	1	Beberapa kali dalam sebulan	3	Beberapa kali dalam setahun atau lebih sedikit dari itu	1	Beberapa kali dalam setahun atau lebih sedikit dari itu	1	Beberapa kali dalam setahun atau lebih sedikit dari itu	1	Beberapa kali dalam setahun atau lebih sedikit dari itu	1	Beberapa kali dalam setahun atau lebih sedikit dari itu	1	Beberapa kali dalam setahun atau lebih sedikit dari itu	1	Tidak pernah	0	Tidak pernah	0	Beberapa kali dalam setahun atau lebih sedikit dari itu	1	Tidak pernah	0	Beberapa kali dalam setahun atau lebih sedikit dari itu	1	Beberapa kali dalam sebulan	3	Beberapa kali dalam sebulan	3	Beberapa kali dalam sebulan	3	Beberapa kali dalam sebulan	3	Beberapa kali dalam sebulan	3	Beberapa kali dalam setahun atau lebih sedikit dari itu	1
Data Lengkap	Thpm	Laki-laki	2	PPDS Ilmu Penyakit Kulit dan Kelamin	1	8	Junior	1	Ya	Setiap saat	6	Setiap saat	6	Satu kali dalam seminggu	4	Satu kali dalam seminggu	4	Beberapa kali dalam sebulan	3	Beberapa kali dalam sebulan	3	Satu kali dalam seminggu	4	Satu kali dalam seminggu	4	Tidak pernah	0	Satu kali dalam sebulan	2	Tidak pernah	0	Beberapa kali dalam setahun atau lebih sedikit dari itu	1	Beberapa kali dalam setahun atau lebih sedikit dari itu	1	Tidak pernah	0	Satu kali dalam seminggu	4	Satu kali dalam seminggu	4	Beberapa kali dalam sebulan	3	Beberapa kali dalam setahun atau lebih sedikit dari itu	1	Beberapa kali dalam sebulan	3	Beberapa kali dalam setahun atau lebih sedikit dari itu	1
Data Lengkap	TN	Perempuan	1	PPDS Ilmu Penyakit Kulit dan Kelamin	1	8	Senior	3	Ya	Beberapa kali dalam sebulan	3	Satu kali dalam sebulan	2	Beberapa kali dalam sebulan	3	Satu kali dalam sebulan	2	Beberapa kali dalam setahun atau lebih sedikit dari itu	1	Beberapa kali dalam setahun atau lebih sedikit dari itu	1	Beberapa kali dalam setahun atau lebih sedikit dari itu	1	Beberapa kali dalam setahun atau lebih sedikit dari itu	1	Beberapa kali dalam setahun atau lebih sedikit dari itu	1	Tidak pernah	0	Tidak pernah	0	Beberapa kali dalam setahun atau lebih sedikit dari itu	1	Beberapa kali dalam setahun atau lebih sedikit dari itu	1	Tidak pernah	0	Setiap saat	6	Setiap saat	6	Setiap saat	6	Beberapa kali dalam seminggu	5	Beberapa kali dalam seminggu	5	Beberapa kali dalam seminggu	5
Data Lengkap	VA	Perempuan	1	PPDS Ilmu Penyakit Kulit dan Kelamin	1	8	Madya	2	Ya	Satu kali dalam sebulan	2	Tidak pernah	0	Beberapa kali dalam setahun atau lebih sedikit dari itu	1	Beberapa kali dalam setahun atau lebih sedikit dari itu	1	Satu kali dalam sebulan	2	Tidak pernah	0	Beberapa kali dalam setahun atau lebih sedikit dari itu	1	Tidak pernah	0	Beberapa kali dalam setahun atau lebih sedikit dari itu	1	Tidak pernah	0	Tidak pernah	0	Beberapa kali dalam setahun atau lebih sedikit dari itu	1	Tidak pernah	0	Beberapa kali dalam setahun atau lebih sedikit dari itu	1	Beberapa kali dalam sebulan	3	Setiap saat	6	Beberapa kali dalam sebulan	3	Beberapa kali dalam seminggu	5	Setiap saat	6	Setiap saat	6
Data Lengkap	VA	Perempuan	1	PPDS Ilmu Penyakit Kulit dan Kelamin	1	8	Madya	2	Ya	Satu kali dalam sebulan	2	Tidak pernah	0	Beberapa kali dalam setahun atau lebih sedikit dari itu	1	Beberapa kali dalam setahun atau lebih sedikit dari itu	1	Satu kali dalam sebulan	2	Tidak pernah	0	Beberapa kali dalam setahun atau lebih sedikit dari itu	1	Tidak pernah	0	Beberapa kali dalam setahun atau lebih sedikit dari itu	1	Tidak pernah	0	Tidak pernah	0	Beberapa kali dalam setahun atau lebih sedikit dari itu	1	Tidak pernah	0	Beberapa kali dalam setahun atau lebih sedikit dari itu	1	Beberapa kali dalam sebulan	3	Setiap saat	6	Beberapa kali dalam sebulan	3	Beberapa kali dalam seminggu	5	Setiap saat	6	Setiap saat	6
Data Lengkap	Y	Laki-laki	2	PPDS Ilmu Penyakit Kulit dan Kelamin	1	8	Senior	3	Ya	Beberapa kali dalam setahun atau lebih sedikit dari itu	1	Tidak pernah	0	Beberapa kali dalam setahun atau lebih sedikit dari itu	1	Tidak pernah	0	Tidak pernah	0	Tidak pernah	0	Tidak pernah	0	Tidak pernah	0	Tidak pernah	0	Tidak pernah	0	Tidak pernah	0	Tidak pernah	0	Tidak pernah	0	Tidak pernah	0	Setiap saat	6	Setiap saat	6	Setiap saat	6	Setiap saat	6	Setiap saat	6	Setiap saat	6
Data Lengkap	SLE	Laki-laki	2	PPDS Obstetri dan Ginekologi	1	9	Senior	3	Ya	Beberapa kali dalam sebulan	3	Beberapa kali dalam sebulan	3	Beberapa kali dalam sebulan	3	Beberapa kali dalam setahun atau lebih sedikit dari itu	1	Beberapa kali dalam setahun atau lebih sedikit dari itu	1	Beberapa kali dalam setahun atau lebih sedikit dari itu	1	Satu kali dalam sebulan	2	Beberapa kali dalam setahun atau lebih sedikit dari itu	1	Beberapa kali dalam setahun atau lebih sedikit dari itu	1	Tidak pernah	0	Tidak pernah	0	Tidak pernah	0	Tidak pernah	0	Tidak pernah	0	Setiap saat	6	Setiap saat	6	Setiap saat	6	Beberapa kali dalam seminggu	5	Setiap saat	6	Setiap saat	6
Data Lengkap	TA	Perempuan	1	PPDS Obstetri dan Ginekologi	1	9	Senior	3	Ya	Satu kali dalam sebulan	2	Tidak pernah	0	Beberapa kali dalam setahun atau lebih sedikit dari itu	1	Tidak pernah	0	Tidak pernah	0	Tidak pernah	0	Beberapa kali dalam setahun atau lebih sedikit dari itu	1	Beberapa kali dalam setahun atau lebih sedikit dari itu	1	Tidak pernah	0	Tidak pernah	0	Tidak pernah	0	Beberapa kali dalam setahun atau lebih sedikit dari itu	1	Tidak pernah	0	Tidak pernah	0	Beberapa kali dalam seminggu	5	Beberapa kali dalam seminggu	5	Setiap saat	6	Setiap saat	6	Beberapa kali dalam seminggu	5	Beberapa kali dalam seminggu	5
Data Lengkap	AB	Laki-laki	2	PPDS Obstetri dan Ginekologi	1	9	Madya	2	Ya	Beberapa kali dalam setahun atau lebih sedikit dari itu	1	Beberapa kali dalam sebulan	3	Beberapa kali dalam sebulan	3	Beberapa kali dalam setahun atau lebih sedikit dari itu	1	Beberapa kali dalam sebulan	3	Satu kali dalam sebulan	2	Satu kali dalam sebulan	2	Satu kali dalam sebulan	2	Beberapa kali dalam setahun atau lebih sedikit dari itu	1	Beberapa kali dalam setahun atau lebih sedikit dari itu	1	Satu kali dalam sebulan	2	Beberapa kali dalam sebulan	3	Beberapa kali dalam setahun atau lebih sedikit dari itu	1	Beberapa kali dalam setahun atau lebih sedikit dari itu	1	Beberapa kali dalam setahun atau lebih sedikit dari itu	1	Beberapa kali dalam sebulan	3	Beberapa kali dalam seminggu	5	Beberapa kali dalam sebulan	3	Beberapa kali dalam seminggu	5	Beberapa kali dalam sebulan	3
Data Lengkap	MA	Laki-laki	2	PPDS Obstetri dan Ginekologi	1	9	Senior	3	Ya	Beberapa kali dalam seminggu	5	Satu kali dalam seminggu	4	Beberapa kali dalam seminggu	5	Tidak pernah	0	Satu kali dalam sebulan	2	Tidak pernah	0	Beberapa kali dalam setahun atau lebih sedikit dari itu	1	Tidak pernah	0	Beberapa kali dalam setahun atau lebih sedikit dari itu	1	Tidak pernah	0	Tidak pernah	0	Beberapa kali dalam setahun atau lebih sedikit dari itu	1	Tidak pernah	0	Tidak pernah	0	Setiap saat	6	Setiap saat	6	Beberapa kali dalam sebulan	3	Beberapa kali dalam seminggu	5	Setiap saat	6	Beberapa kali dalam seminggu	5
Data Lengkap	L	Laki-laki	2	PPDS Obstetri dan Ginekologi	1	9	Senior	3	Ya	Satu kali dalam sebulan	2	Satu kali dalam seminggu	4	Beberapa kali dalam seminggu	5	Beberapa kali dalam sebulan	3	Satu kali dalam sebulan	2	Satu kali dalam sebulan	2	Beberapa kali dalam setahun atau lebih sedikit dari itu	1	Beberapa kali dalam setahun atau lebih sedikit dari itu	1	Beberapa kali dalam sebulan	3	Beberapa kali dalam setahun atau lebih sedikit dari itu	1	Beberapa kali dalam sebulan	3	Beberapa kali dalam sebulan	3	Beberapa kali dalam setahun atau lebih sedikit dari itu	1	Beberapa kali dalam setahun atau lebih sedikit dari itu	1	Setiap saat	6	Setiap saat	6	Setiap saat	6	Beberapa kali dalam seminggu	5	Setiap saat	6	Setiap saat	6
Data Lengkap	M	Laki-laki	2	PPDS Obstetri dan Ginekologi	1	9	Madya	2	Ya	Beberapa kali dalam sebulan	3	Tidak pernah	0	Satu kali dalam sebulan	2	Tidak pernah	0	Beberapa kali dalam setahun atau lebih sedikit dari itu	1	Tidak pernah	0	Tidak pernah	0	Beberapa kali dalam setahun atau lebih sedikit dari itu	1	Beberapa kali dalam setahun atau lebih sedikit dari itu	1	Tidak pernah	0	Tidak pernah	0	Beberapa kali dalam setahun atau lebih sedikit dari itu	1	Beberapa kali dalam setahun atau lebih sedikit dari itu	1	Tidak pernah	0	Beberapa kali dalam seminggu	5	Beberapa kali dalam seminggu	5	Beberapa kali dalam seminggu	5	Setiap saat	6	Setiap saat	6	Beberapa kali dalam seminggu	5
Data Lengkap	asp	Perempuan	1	PPDS Obstetri dan Ginekologi	1	9	Junior	1	Ya	Beberapa kali dalam seminggu	5	Satu kali dalam seminggu	4	Satu kali dalam seminggu	4	Beberapa kali dalam seminggu	5	Beberapa kali dalam sebulan	3	Beberapa kali dalam sebulan	3	Beberapa kali dalam seminggu	5	Satu kali dalam seminggu	4	Beberapa kali dalam sebulan	3	Satu kali dalam sebulan	2	Satu kali dalam seminggu	4	Setiap saat	6	Beberapa kali dalam setahun atau lebih sedikit dari itu	1	Beberapa kali dalam setahun atau lebih sedikit dari itu	1	Beberapa kali dalam sebulan	3	Beberapa kali dalam setahun atau lebih sedikit dari itu	1	Satu kali dalam sebulan	2	Tidak pernah	0	Satu kali dalam seminggu	4	Satu kali dalam seminggu	4
Data Lengkap	LT	Laki-laki	2	PPDS Obstetri dan Ginekologi	1	9	Junior	1	Ya	Beberapa kali dalam sebulan	3	Tidak pernah	0	Beberapa kali dalam sebulan	3	Beberapa kali dalam setahun atau lebih sedikit dari itu	1	Beberapa kali dalam setahun atau lebih sedikit dari itu	1	Tidak pernah	0	Tidak pernah	0	Beberapa kali dalam setahun atau lebih sedikit dari itu	1	Tidak pernah	0	Tidak pernah	0	Beberapa kali dalam setahun atau lebih sedikit dari itu	1	Tidak pernah	0	Beberapa kali dalam setahun atau lebih sedikit dari itu	1	Tidak pernah	0	Setiap saat	6	Beberapa kali dalam seminggu	5	Beberapa kali dalam seminggu	5	Beberapa kali dalam seminggu	5	Setiap saat	6	Setiap saat	6
Data Lengkap	AT	Laki-laki	2	PPDS Obstetri dan Ginekologi	1	9	Junior	1	Ya	Satu kali dalam sebulan	2	Satu kali dalam sebulan	2	Beberapa kali dalam setahun atau lebih sedikit dari itu	1	Tidak pernah	0	Tidak pernah	0	Tidak pernah	0	Beberapa kali dalam setahun atau lebih sedikit dari itu	1	Tidak pernah	0	Beberapa kali dalam setahun atau lebih sedikit dari itu	1	Tidak pernah	0	Tidak pernah	0	Tidak pernah	0	Beberapa kali dalam setahun atau lebih sedikit dari itu	1	Tidak pernah	0	Setiap saat	6	Setiap saat	6	Setiap saat	6	Beberapa kali dalam seminggu	5	Setiap saat	6	Beberapa kali dalam seminggu	5
Data Lengkap	RA	Laki-laki	2	PPDS Obstetri dan Ginekologi	1	9	Senior	3	Ya	Beberapa kali dalam setahun atau lebih sedikit dari itu	1	Tidak pernah	0	Beberapa kali dalam setahun atau lebih sedikit dari itu	1	Tidak pernah	0	Beberapa kali dalam setahun atau lebih sedikit dari itu	1	Beberapa kali dalam setahun atau lebih sedikit dari itu	1	Satu kali dalam sebulan	2	Tidak pernah	0	Beberapa kali dalam setahun atau lebih sedikit dari itu	1	Tidak pernah	0	Tidak pernah	0	Tidak pernah	0	Tidak pernah	0	Beberapa kali dalam sebulan	3	Beberapa kali dalam setahun atau lebih sedikit dari itu	1	Satu kali dalam sebulan	2	Beberapa kali dalam seminggu	5	Beberapa kali dalam seminggu	5	Beberapa kali dalam seminggu	5	Beberapa kali dalam sebulan	3
Data Lengkap	RS	Laki-laki	2	PPDS Obstetri dan Ginekologi	1	9	Madya	2	Ya	Beberapa kali dalam seminggu	5	Beberapa kali dalam sebulan	3	Beberapa kali dalam seminggu	5	Beberapa kali dalam seminggu	5	Beberapa kali dalam seminggu	5	Beberapa kali dalam seminggu	5	Beberapa kali dalam seminggu	5	Beberapa kali dalam sebulan	3	Beberapa kali dalam sebulan	3	Beberapa kali dalam seminggu	5	Beberapa kali dalam seminggu	5	Beberapa kali dalam seminggu	5	Satu kali dalam sebulan	2	Beberapa kali dalam sebulan	3	Beberapa kali dalam seminggu	5	Beberapa kali dalam sebulan	3	Satu kali dalam sebulan	2	Beberapa kali dalam setahun atau lebih sedikit dari itu	1	Beberapa kali dalam setahun atau lebih sedikit dari itu	1	Beberapa kali dalam sebulan	3
Data Lengkap	Srh	Perempuan	1	PPDS Obstetri dan Ginekologi	1	9	Junior	1	Ya	Beberapa kali dalam sebulan	3	Beberapa kali dalam setahun atau lebih sedikit dari itu	1	Beberapa kali dalam sebulan	3	Satu kali dalam sebulan	2	Beberapa kali dalam setahun atau lebih sedikit dari itu	1	Beberapa kali dalam setahun atau lebih sedikit dari itu	1	Beberapa kali dalam setahun atau lebih sedikit dari itu	1	Satu kali dalam sebulan	2	Satu kali dalam sebulan	2	Tidak pernah	0	Beberapa kali dalam setahun atau lebih sedikit dari itu	1	Satu kali dalam sebulan	2	Tidak pernah	0	Tidak pernah	0	Setiap saat	6	Setiap saat	6	Beberapa kali dalam seminggu	5	Beberapa kali dalam seminggu	5	Setiap saat	6	Setiap saat	6
Data Lengkap	Son	Perempuan	1	PPDS Obstetri dan Ginekologi	1	9	Madya	2	Ya	Beberapa kali dalam setahun atau lebih sedikit dari itu	1	Beberapa kali dalam setahun atau lebih sedikit dari itu	1	Beberapa kali dalam setahun atau lebih sedikit dari itu	1	Tidak pernah	0	Tidak pernah	0	Beberapa kali dalam setahun atau lebih sedikit dari itu	1	Tidak pernah	0	Tidak pernah	0	Tidak pernah	0	Tidak pernah	0	Tidak pernah	0	Beberapa kali dalam setahun atau lebih sedikit dari itu	1	Tidak pernah	0	Tidak pernah	0	Setiap saat	6	Setiap saat	6	Beberapa kali dalam seminggu	5	Beberapa kali dalam seminggu	5	Setiap saat	6	Setiap saat	6
Data Lengkap	EA	Perempuan	1	PPDS Obstetri dan Ginekologi	1	9	Junior	1	Ya	Beberapa kali dalam setahun atau lebih sedikit dari itu	1	Beberapa kali dalam setahun atau lebih sedikit dari itu	1	Beberapa kali dalam setahun atau lebih sedikit dari itu	1	Beberapa kali dalam setahun atau lebih sedikit dari itu	1	Tidak pernah	0	Tidak pernah	0	Beberapa kali dalam setahun atau lebih sedikit dari itu	1	Tidak pernah	0	Beberapa kali dalam setahun atau lebih sedikit dari itu	1	Tidak pernah	0	Tidak pernah	0	Tidak pernah	0	Tidak pernah	0	Beberapa kali dalam setahun atau lebih sedikit dari itu	1	Beberapa kali dalam sebulan	3	Beberapa kali dalam sebulan	3	Beberapa kali dalam sebulan	3	Beberapa kali dalam setahun atau lebih sedikit dari itu	1	Beberapa kali dalam seminggu	5	Beberapa kali dalam seminggu	5
Data Lengkap	S	Perempuan	1	PPDS Obstetri dan Ginekologi	1	9	Senior	3	Ya	Satu kali dalam sebulan	2	Satu kali dalam sebulan	2	Beberapa kali dalam sebulan	3	Beberapa kali dalam setahun atau lebih sedikit dari itu	1	Beberapa kali dalam setahun atau lebih sedikit dari itu	1	Beberapa kali dalam setahun atau lebih sedikit dari itu	1	Beberapa kali dalam setahun atau lebih sedikit dari itu	1	Beberapa kali dalam setahun atau lebih sedikit dari itu	1	Beberapa kali dalam setahun atau lebih sedikit dari itu	1	Tidak pernah	0	Tidak pernah	0	Tidak pernah	0	Tidak pernah	0	Tidak pernah	0	Beberapa kali dalam seminggu	5	Beberapa kali dalam seminggu	5	Satu kali dalam seminggu	4	Beberapa kali dalam setahun atau lebih sedikit dari itu	1	Beberapa kali dalam seminggu	5	Satu kali dalam seminggu	4
Data Lengkap	DL	Laki-laki	2	PPDS Obstetri dan Ginekologi	1	9	Senior	3	Ya	Beberapa kali dalam setahun atau lebih sedikit dari itu	1	Beberapa kali dalam setahun atau lebih sedikit dari itu	1	Beberapa kali dalam sebulan	3	Beberapa kali dalam sebulan	3	Beberapa kali dalam setahun atau lebih sedikit dari itu	1	Tidak pernah	0	Tidak pernah	0	Beberapa kali dalam setahun atau lebih sedikit dari itu	1	Beberapa kali dalam setahun atau lebih sedikit dari itu	1	Tidak pernah	0	Tidak pernah	0	Tidak pernah	0	Tidak pernah	0	Tidak pernah	0	Beberapa kali dalam seminggu	5	Setiap saat	6	Beberapa kali dalam seminggu	5	Beberapa kali dalam seminggu	5	Beberapa kali dalam seminggu	5	Setiap saat	6
Data Lengkap	EA	Perempuan	1	PPDS Obstetri dan Ginekologi	1	9	Junior	1	Ya	Beberapa kali dalam setahun atau lebih sedikit dari itu	1	Beberapa kali dalam setahun atau lebih sedikit dari itu	1	Beberapa kali dalam setahun atau lebih sedikit dari itu	1	Beberapa kali dalam setahun atau lebih sedikit dari itu	1	Tidak pernah	0	Tidak pernah	0	Beberapa kali dalam setahun atau lebih sedikit dari itu	1	Tidak pernah	0	Beberapa kali dalam setahun atau lebih sedikit dari itu	1	Tidak pernah	0	Tidak pernah	0	Tidak pernah	0	Tidak pernah	0	Beberapa kali dalam setahun atau lebih sedikit dari itu	1	Beberapa kali dalam sebulan	3	Beberapa kali dalam sebulan	3	Beberapa kali dalam sebulan	3	Beberapa kali dalam setahun atau lebih sedikit dari itu	1	Beberapa kali dalam seminggu	5	Beberapa kali dalam seminggu	5
Data Lengkap	EA	Perempuan	1	PPDS Obstetri dan Ginekologi	1	9	Junior	1	Ya	Beberapa kali dalam setahun atau lebih sedikit dari itu	1	Beberapa kali dalam setahun atau lebih sedikit dari itu	1	Beberapa kali dalam setahun atau lebih sedikit dari itu	1	Beberapa kali dalam setahun atau lebih sedikit dari itu	1	Tidak pernah	0	Tidak pernah	0	Beberapa kali dalam setahun atau lebih sedikit dari itu	1	Tidak pernah	0	Beberapa kali dalam setahun atau lebih sedikit dari itu	1	Tidak pernah	0	Tidak pernah	0	Tidak pernah	0	Tidak pernah	0	Beberapa kali dalam setahun atau lebih sedikit dari itu	1	Beberapa kali dalam sebulan	3	Beberapa kali dalam sebulan	3	Beberapa kali dalam sebulan	3	Beberapa kali dalam setahun atau lebih sedikit dari itu	1	Beberapa kali dalam seminggu	5	Beberapa kali dalam seminggu	5
Data Lengkap	AB	Laki-laki	2	PPDS Obstetri dan Ginekologi	1	9	Madya	2	Ya	Satu kali dalam sebulan	2	Beberapa kali dalam sebulan	3	Beberapa kali dalam sebulan	3	Beberapa kali dalam sebulan	3	Satu kali dalam sebulan	2	Tidak pernah	0	Beberapa kali dalam sebulan	3	Beberapa kali dalam setahun atau lebih sedikit dari itu	1	Beberapa kali dalam setahun atau lebih sedikit dari itu	1	Satu kali dalam sebulan	2	Satu kali dalam sebulan	2	Beberapa kali dalam sebulan	3	Tidak pernah	0	Beberapa kali dalam setahun atau lebih sedikit dari itu	1	Setiap saat	6	Setiap saat	6	Setiap saat	6	Setiap saat	6	Setiap saat	6	Beberapa kali dalam seminggu	5
Data Lengkap	NEPN	Perempuan	1	PPDS Obstetri dan Ginekologi	1	9	Junior	1	Ya	Satu kali dalam seminggu	4	Satu kali dalam seminggu	4	Beberapa kali dalam seminggu	5	Beberapa kali dalam sebulan	3	Beberapa kali dalam sebulan	3	Beberapa kali dalam setahun atau lebih sedikit dari itu	1	Beberapa kali dalam setahun atau lebih sedikit dari itu	1	Beberapa kali dalam setahun atau lebih sedikit dari itu	1	Satu kali dalam sebulan	2	Tidak pernah	0	Beberapa kali dalam setahun atau lebih sedikit dari itu	1	Beberapa kali dalam sebulan	3	Tidak pernah	0	Beberapa kali dalam setahun atau lebih sedikit dari itu	1	Satu kali dalam sebulan	2	Satu kali dalam sebulan	2	Setiap saat	6	Beberapa kali dalam seminggu	5	Beberapa kali dalam seminggu	5	Beberapa kali dalam seminggu	5
Data Lengkap	GA	Perempuan	1	PPDS Obstetri dan Ginekologi	1	9	Junior	1	Ya	Beberapa kali dalam sebulan	3	Beberapa kali dalam setahun atau lebih sedikit dari itu	1	Setiap saat	6	Beberapa kali dalam seminggu	5	Beberapa kali dalam seminggu	5	Satu kali dalam sebulan	2	Setiap saat	6	Tidak pernah	0	Beberapa kali dalam sebulan	3	Tidak pernah	0	Tidak pernah	0	Beberapa kali dalam seminggu	5	Tidak pernah	0	Tidak pernah	0	Setiap saat	6	Setiap saat	6	Setiap saat	6	Beberapa kali dalam seminggu	5	Beberapa kali dalam seminggu	5	Beberapa kali dalam seminggu	5
Data Lengkap	SD	Perempuan	1	PPDS Obstetri dan Ginekologi	1	9	Madya	2	Ya	Beberapa kali dalam sebulan	3	Satu kali dalam sebulan	2	Beberapa kali dalam sebulan	3	Tidak pernah	0	Tidak pernah	0	Satu kali dalam sebulan	2	Satu kali dalam sebulan	2	Tidak pernah	0	Tidak pernah	0	Tidak pernah	0	Tidak pernah	0	Satu kali dalam sebulan	2	Tidak pernah	0	Tidak pernah	0	Setiap saat	6	Beberapa kali dalam seminggu	5	Beberapa kali dalam seminggu	5	Beberapa kali dalam seminggu	5	Beberapa kali dalam seminggu	5	Beberapa kali dalam seminggu	5
Data Lengkap	WA	Laki-laki	2	PPDS Obstetri dan Ginekologi	1	9	Junior	1	Ya	Beberapa kali dalam seminggu	5	Setiap saat	6	Beberapa kali dalam seminggu	5	Tidak pernah	0	Satu kali dalam sebulan	2	Beberapa kali dalam setahun atau lebih sedikit dari itu	1	Beberapa kali dalam setahun atau lebih sedikit dari itu	1	Tidak pernah	0	Beberapa kali dalam setahun atau lebih sedikit dari itu	1	Tidak pernah	0	Tidak pernah	0	Beberapa kali dalam setahun atau lebih sedikit dari itu	1	Tidak pernah	0	Beberapa kali dalam setahun atau lebih sedikit dari itu	1	Setiap saat	6	Beberapa kali dalam seminggu	5	Beberapa kali dalam seminggu	5	Beberapa kali dalam seminggu	5	Beberapa kali dalam sebulan	3	Beberapa kali dalam sebulan	3
Data Lengkap	SSU	Perempuan	1	PPDS Obstetri dan Ginekologi	1	9	Junior	1	Ya	Beberapa kali dalam seminggu	5	Beberapa kali dalam seminggu	5	Setiap saat	6	Beberapa kali dalam seminggu	5	Beberapa kali dalam sebulan	3	Beberapa kali dalam seminggu	5	Beberapa kali dalam seminggu	5	Beberapa kali dalam setahun atau lebih sedikit dari itu	1	Beberapa kali dalam sebulan	3	Tidak pernah	0	Tidak pernah	0	Beberapa kali dalam sebulan	3	Tidak pernah	0	Tidak pernah	0	Beberapa kali dalam sebulan	3	Beberapa kali dalam sebulan	3	Beberapa kali dalam seminggu	5	Satu kali dalam sebulan	2	Beberapa kali dalam seminggu	5	Satu kali dalam seminggu	4
Data Lengkap	A	Perempuan	1	PPDS Obstetri dan Ginekologi	1	9	Junior	1	Ya	Tidak pernah	0	Tidak pernah	0	Tidak pernah	0	Tidak pernah	0	Tidak pernah	0	Tidak pernah	0	Tidak pernah	0	Tidak pernah	0	Tidak pernah	0	Tidak pernah	0	Tidak pernah	0	Tidak pernah	0	Tidak pernah	0	Tidak pernah	0	Beberapa kali dalam sebulan	3	Beberapa kali dalam seminggu	5	Beberapa kali dalam seminggu	5	Beberapa kali dalam seminggu	5	Beberapa kali dalam sebulan	3	Beberapa kali dalam sebulan	3
Data Lengkap	AW	Laki-laki	2	PPDS Obstetri dan Ginekologi	1	9	Junior	1	Ya	Beberapa kali dalam sebulan	3	Satu kali dalam sebulan	2	Beberapa kali dalam setahun atau lebih sedikit dari itu	1	Beberapa kali dalam setahun atau lebih sedikit dari itu	1	Beberapa kali dalam setahun atau lebih sedikit dari itu	1	Beberapa kali dalam setahun atau lebih sedikit dari itu	1	Tidak pernah	0	Tidak pernah	0	Tidak pernah	0	Tidak pernah	0	Tidak pernah	0	Beberapa kali dalam setahun atau lebih sedikit dari itu	1	Beberapa kali dalam setahun atau lebih sedikit dari itu	1	Beberapa kali dalam setahun atau lebih sedikit dari itu	1	Beberapa kali dalam sebulan	3	Beberapa kali dalam sebulan	3	Beberapa kali dalam sebulan	3	Beberapa kali dalam setahun atau lebih sedikit dari itu	1	Beberapa kali dalam sebulan	3	Beberapa kali dalam sebulan	3
Data Lengkap	MA	Laki-laki	2	PPDS Obstetri dan Ginekologi	1	9	Junior	1	Ya	Satu kali dalam sebulan	2	Satu kali dalam sebulan	2	Satu kali dalam sebulan	2	Tidak pernah	0	Beberapa kali dalam setahun atau lebih sedikit dari itu	1	Tidak pernah	0	Tidak pernah	0	Tidak pernah	0	Beberapa kali dalam setahun atau lebih sedikit dari itu	1	Tidak pernah	0	Tidak pernah	0	Tidak pernah	0	Tidak pernah	0	Tidak pernah	0	Beberapa kali dalam seminggu	5	Beberapa kali dalam seminggu	5	Satu kali dalam seminggu	4	Beberapa kali dalam seminggu	5	Satu kali dalam seminggu	4	Beberapa kali dalam seminggu	5
Data Lengkap	LA	Laki-laki	2	PPDS Obstetri dan Ginekologi	1	9	Junior	1	Ya	Beberapa kali dalam setahun atau lebih sedikit dari itu	1	Beberapa kali dalam setahun atau lebih sedikit dari itu	1	Beberapa kali dalam setahun atau lebih sedikit dari itu	1	Beberapa kali dalam setahun atau lebih sedikit dari itu	1	Beberapa kali dalam setahun atau lebih sedikit dari itu	1	Tidak pernah	0	Tidak pernah	0	Tidak pernah	0	Tidak pernah	0	Tidak pernah	0	Tidak pernah	0	Tidak pernah	0	Tidak pernah	0	Tidak pernah	0	Tidak pernah	0	Tidak pernah	0	Beberapa kali dalam sebulan	3	Beberapa kali dalam seminggu	5	Beberapa kali dalam seminggu	5	Beberapa kali dalam seminggu	5
Data Lengkap	AP	Perempuan	1	PPDS Obstetri dan Ginekologi	1	9	Junior	1	Ya	Beberapa kali dalam setahun atau lebih sedikit dari itu	1	Tidak pernah	0	Tidak pernah	0	Beberapa kali dalam setahun atau lebih sedikit dari itu	1	Tidak pernah	0	Tidak pernah	0	Tidak pernah	0	Tidak pernah	0	Tidak pernah	0	Tidak pernah	0	Tidak pernah	0	Tidak pernah	0	Tidak pernah	0	Tidak pernah	0	Setiap saat	6	Setiap saat	6	Setiap saat	6	Beberapa kali dalam seminggu	5	Setiap saat	6	Setiap saat	6
Data Lengkap	KAN	Perempuan	1	PPDS Obstetri dan Ginekologi	1	9	Junior	1	Ya	Satu kali dalam sebulan	2	Tidak pernah	0	Satu kali dalam sebulan	2	Tidak pernah	0	Beberapa kali dalam setahun atau lebih sedikit dari itu	1	Tidak pernah	0	Tidak pernah	0	Tidak pernah	0	Tidak pernah	0	Tidak pernah	0	Tidak pernah	0	Tidak pernah	0	Tidak pernah	0	Tidak pernah	0	Satu kali dalam seminggu	4	Beberapa kali dalam seminggu	5	Setiap saat	6	Setiap saat	6	Setiap saat	6	Setiap saat	6
Data Lengkap	Ns	Perempuan	1	PPDS Obstetri dan Ginekologi	1	9	Junior	1	Ya	Beberapa kali dalam setahun atau lebih sedikit dari itu	1	Beberapa kali dalam setahun atau lebih sedikit dari itu	1	Beberapa kali dalam setahun atau lebih sedikit dari itu	1	Tidak pernah	0	Beberapa kali dalam setahun atau lebih sedikit dari itu	1	Tidak pernah	0	Satu kali dalam sebulan	2	Beberapa kali dalam setahun atau lebih sedikit dari itu	1	Beberapa kali dalam setahun atau lebih sedikit dari itu	1	Tidak pernah	0	Tidak pernah	0	Satu kali dalam sebulan	2	Tidak pernah	0	Tidak pernah	0	Satu kali dalam sebulan	2	Beberapa kali dalam setahun atau lebih sedikit dari itu	1	Setiap saat	6	Beberapa kali dalam seminggu	5	Setiap saat	6	Setiap saat	6
Data Lengkap	DAN	Laki-laki	2	PPDS Obstetri dan Ginekologi	1	9	Junior	1	Ya	Beberapa kali dalam setahun atau lebih sedikit dari itu	1	Tidak pernah	0	Beberapa kali dalam setahun atau lebih sedikit dari itu	1	Tidak pernah	0	Tidak pernah	0	Tidak pernah	0	Tidak pernah	0	Beberapa kali dalam setahun atau lebih sedikit dari itu	1	Satu kali dalam sebulan	2	Tidak pernah	0	Tidak pernah	0	Tidak pernah	0	Tidak pernah	0	Tidak pernah	0	Setiap saat	6	Setiap saat	6	Beberapa kali dalam seminggu	5	Beberapa kali dalam seminggu	5	Beberapa kali dalam seminggu	5	Setiap saat	6
Data Lengkap	SL	Perempuan	1	PPDS Obstetri dan Ginekologi	1	9	Senior	3	Ya	Beberapa kali dalam seminggu	5	Beberapa kali dalam sebulan	3	Setiap saat	6	Beberapa kali dalam seminggu	5	Beberapa kali dalam seminggu	5	Beberapa kali dalam sebulan	3	Beberapa kali dalam sebulan	3	Beberapa kali dalam sebulan	3	Satu kali dalam sebulan	2	Tidak pernah	0	Tidak pernah	0	Beberapa kali dalam sebulan	3	Beberapa kali dalam setahun atau lebih sedikit dari itu	1	Satu kali dalam sebulan	2	Beberapa kali dalam seminggu	5	Beberapa kali dalam seminggu	5	Beberapa kali dalam seminggu	5	Beberapa kali dalam sebulan	3	Beberapa kali dalam seminggu	5	Beberapa kali dalam seminggu	5
Data Lengkap	C	Perempuan	1	PPDS Obstetri dan Ginekologi	1	9	Senior	3	Ya	Beberapa kali dalam setahun atau lebih sedikit dari itu	1	Beberapa kali dalam setahun atau lebih sedikit dari itu	1	Beberapa kali dalam sebulan	3	Tidak pernah	0	Beberapa kali dalam setahun atau lebih sedikit dari itu	1	Beberapa kali dalam setahun atau lebih sedikit dari itu	1	Beberapa kali dalam setahun atau lebih sedikit dari itu	1	Tidak pernah	0	Tidak pernah	0	Beberapa kali dalam setahun atau lebih sedikit dari itu	1	Beberapa kali dalam setahun atau lebih sedikit dari itu	1	Beberapa kali dalam sebulan	3	Tidak pernah	0	Tidak pernah	0	Beberapa kali dalam seminggu	5	Setiap saat	6	Beberapa kali dalam seminggu	5	Beberapa kali dalam seminggu	5	Beberapa kali dalam seminggu	5	Beberapa kali dalam seminggu	5
Data Lengkap	R	Perempuan	1	PPDS Obstetri dan Ginekologi	1	9	Senior	3	Ya	Beberapa kali dalam sebulan	3	Beberapa kali dalam sebulan	3	Beberapa kali dalam sebulan	3	Tidak pernah	0	Satu kali dalam seminggu	4	Beberapa kali dalam sebulan	3	Beberapa kali dalam sebulan	3	Tidak pernah	0	Beberapa kali dalam sebulan	3	Tidak pernah	0	Tidak pernah	0	Satu kali dalam sebulan	2	Beberapa kali dalam setahun atau lebih sedikit dari itu	1	Tidak pernah	0	Beberapa kali dalam setahun atau lebih sedikit dari itu	1	Beberapa kali dalam seminggu	5	Beberapa kali dalam setahun atau lebih sedikit dari itu	1	Setiap saat	6	Beberapa kali dalam seminggu	5	Beberapa kali dalam seminggu	5
Data Lengkap	MI	Laki-laki	2	PPDS Obstetri dan Ginekologi	1	9	Madya	2	Ya	Beberapa kali dalam sebulan	3	Beberapa kali dalam sebulan	3	Satu kali dalam seminggu	4	Beberapa kali dalam sebulan	3	Satu kali dalam sebulan	2	Beberapa kali dalam setahun atau lebih sedikit dari itu	1	Beberapa kali dalam sebulan	3	Beberapa kali dalam setahun atau lebih sedikit dari itu	1	Beberapa kali dalam sebulan	3	Tidak pernah	0	Tidak pernah	0	Tidak pernah	0	Beberapa kali dalam sebulan	3	Beberapa kali dalam sebulan	3	Beberapa kali dalam seminggu	5	Beberapa kali dalam seminggu	5	Beberapa kali dalam seminggu	5	Satu kali dalam seminggu	4	Beberapa kali dalam seminggu	5	Beberapa kali dalam sebulan	3
Data Lengkap	AYM	Laki-laki	2	PPDS Obstetri dan Ginekologi	1	9	Madya	2	Ya	Beberapa kali dalam setahun atau lebih sedikit dari itu	1	Beberapa kali dalam setahun atau lebih sedikit dari itu	1	Beberapa kali dalam setahun atau lebih sedikit dari itu	1	Beberapa kali dalam setahun atau lebih sedikit dari itu	1	Beberapa kali dalam setahun atau lebih sedikit dari itu	1	Beberapa kali dalam setahun atau lebih sedikit dari itu	1	Beberapa kali dalam setahun atau lebih sedikit dari itu	1	Beberapa kali dalam setahun atau lebih sedikit dari itu	1	Tidak pernah	0	Tidak pernah	0	Tidak pernah	0	Beberapa kali dalam setahun atau lebih sedikit dari itu	1	Tidak pernah	0	Tidak pernah	0	Setiap saat	6	Setiap saat	6	Setiap saat	6	Setiap saat	6	Setiap saat	6	Setiap saat	6
Data Lengkap	IS	Perempuan	1	PPDS Obstetri dan Ginekologi	1	9	Junior	1	Ya	Beberapa kali dalam sebulan	3	Tidak pernah	0	Beberapa kali dalam sebulan	3	Beberapa kali dalam setahun atau lebih sedikit dari itu	1	Beberapa kali dalam setahun atau lebih sedikit dari itu	1	Beberapa kali dalam setahun atau lebih sedikit dari itu	1	Beberapa kali dalam setahun atau lebih sedikit dari itu	1	Beberapa kali dalam setahun atau lebih sedikit dari itu	1	Beberapa kali dalam setahun atau lebih sedikit dari itu	1	Tidak pernah	0	Tidak pernah	0	Tidak pernah	0	Beberapa kali dalam setahun atau lebih sedikit dari itu	1	Beberapa kali dalam setahun atau lebih sedikit dari itu	1	Beberapa kali dalam seminggu	5	Beberapa kali dalam seminggu	5	Beberapa kali dalam seminggu	5	Beberapa kali dalam sebulan	3	Beberapa kali dalam seminggu	5	Beberapa kali dalam sebulan	3
Data Lengkap	BM	Perempuan	1	PPDS Obstetri dan Ginekologi	1	9	Junior	1	Ya	Beberapa kali dalam setahun atau lebih sedikit dari itu	1	Satu kali dalam sebulan	2	Beberapa kali dalam setahun atau lebih sedikit dari itu	1	Satu kali dalam sebulan	2	Beberapa kali dalam setahun atau lebih sedikit dari itu	1	Tidak pernah	0	Satu kali dalam sebulan	2	Satu kali dalam sebulan	2	Satu kali dalam sebulan	2	Tidak pernah	0	Tidak pernah	0	Beberapa kali dalam setahun atau lebih sedikit dari itu	1	Tidak pernah	0	Beberapa kali dalam setahun atau lebih sedikit dari itu	1	Setiap saat	6	Setiap saat	6	Setiap saat	6	Satu kali dalam seminggu	4	Satu kali dalam seminggu	4	Satu kali dalam seminggu	4
Data Lengkap	F	Laki-laki	2	PPDS Obstetri dan Ginekologi	1	9	Junior	1	Ya	Beberapa kali dalam setahun atau lebih sedikit dari itu	1	Beberapa kali dalam setahun atau lebih sedikit dari itu	1	Setiap saat	6	Beberapa kali dalam setahun atau lebih sedikit dari itu	1	Tidak pernah	0	Beberapa kali dalam setahun atau lebih sedikit dari itu	1	Beberapa kali dalam sebulan	3	Tidak pernah	0	Beberapa kali dalam setahun atau lebih sedikit dari itu	1	Tidak pernah	0	Tidak pernah	0	Tidak pernah	0	Tidak pernah	0	Tidak pernah	0	Setiap saat	6	Setiap saat	6	Beberapa kali dalam seminggu	5	Beberapa kali dalam sebulan	3	Beberapa kali dalam seminggu	5	Beberapa kali dalam sebulan	3
Data Lengkap	DIR	Perempuan	1	PPDS Obstetri dan Ginekologi	1	9	Senior	3	Ya	Satu kali dalam sebulan	2	Beberapa kali dalam setahun atau lebih sedikit dari itu	1	Satu kali dalam seminggu	4	Satu kali dalam sebulan	2	Beberapa kali dalam setahun atau lebih sedikit dari itu	1	Tidak pernah	0	Beberapa kali dalam setahun atau lebih sedikit dari itu	1	Beberapa kali dalam setahun atau lebih sedikit dari itu	1	Beberapa kali dalam seminggu	5	Tidak pernah	0	Satu kali dalam sebulan	2	Setiap saat	6	Tidak pernah	0	Tidak pernah	0	Satu kali dalam seminggu	4	Satu kali dalam seminggu	4	Beberapa kali dalam setahun atau lebih sedikit dari itu	1	Beberapa kali dalam sebulan	3	Satu kali dalam sebulan	2	Satu kali dalam sebulan	2
Data Lengkap	ES	Laki-laki	2	PPDS Obstetri dan Ginekologi	1	9	Madya	2	Ya	Beberapa kali dalam sebulan	3	Beberapa kali dalam setahun atau lebih sedikit dari itu	1	Beberapa kali dalam setahun atau lebih sedikit dari itu	1	Beberapa kali dalam setahun atau lebih sedikit dari itu	1	Tidak pernah	0	Tidak pernah	0	Beberapa kali dalam setahun atau lebih sedikit dari itu	1	Beberapa kali dalam setahun atau lebih sedikit dari itu	1	Beberapa kali dalam setahun atau lebih sedikit dari itu	1	Tidak pernah	0	Tidak pernah	0	Tidak pernah	0	Tidak pernah	0	Tidak pernah	0	Setiap saat	6	Setiap saat	6	Setiap saat	6	Beberapa kali dalam seminggu	5	Beberapa kali dalam seminggu	5	Setiap saat	6
Data Lengkap	IGS	Laki-laki	2	PPDS Obstetri dan Ginekologi	1	9	Senior	3	Ya	Beberapa kali dalam setahun atau lebih sedikit dari itu	1	Beberapa kali dalam setahun atau lebih sedikit dari itu	1	Beberapa kali dalam setahun atau lebih sedikit dari itu	1	Beberapa kali dalam setahun atau lebih sedikit dari itu	1	Beberapa kali dalam setahun atau lebih sedikit dari itu	1	Beberapa kali dalam setahun atau lebih sedikit dari itu	1	Beberapa kali dalam setahun atau lebih sedikit dari itu	1	Beberapa kali dalam setahun atau lebih sedikit dari itu	1	Beberapa kali dalam setahun atau lebih sedikit dari itu	1	Beberapa kali dalam setahun atau lebih sedikit dari itu	1	Beberapa kali dalam setahun atau lebih sedikit dari itu	1	Tidak pernah	0	Tidak pernah	0	Tidak pernah	0	Setiap saat	6	Setiap saat	6	Beberapa kali dalam sebulan	3	Beberapa kali dalam seminggu	5	Setiap saat	6	Setiap saat	6
Data Lengkap	Isf	Perempuan	1	PPDS Obstetri dan Ginekologi	1	9	Senior	3	Ya	Beberapa kali dalam sebulan	3	Beberapa kali dalam setahun atau lebih sedikit dari itu	1	Beberapa kali dalam sebulan	3	Beberapa kali dalam sebulan	3	Beberapa kali dalam sebulan	3	Beberapa kali dalam sebulan	3	Satu kali dalam sebulan	2	Beberapa kali dalam sebulan	3	Satu kali dalam sebulan	2	Tidak pernah	0	Satu kali dalam sebulan	2	Tidak pernah	0	Tidak pernah	0	Tidak pernah	0	Tidak pernah	0	Tidak pernah	0	Tidak pernah	0	Tidak pernah	0	Tidak pernah	0	Tidak pernah	0
Data Lengkap	AD	Laki-laki	2	PPDS Obstetri dan Ginekologi	1	9	Senior	3	Ya	Satu kali dalam sebulan	2	Beberapa kali dalam setahun atau lebih sedikit dari itu	1	Beberapa kali dalam setahun atau lebih sedikit dari itu	1	Beberapa kali dalam setahun atau lebih sedikit dari itu	1	Beberapa kali dalam setahun atau lebih sedikit dari itu	1	Tidak pernah	0	Beberapa kali dalam setahun atau lebih sedikit dari itu	1	Beberapa kali dalam setahun atau lebih sedikit dari itu	1	Beberapa kali dalam setahun atau lebih sedikit dari itu	1	Tidak pernah	0	Tidak pernah	0	Beberapa kali dalam setahun atau lebih sedikit dari itu	1	Tidak pernah	0	Tidak pernah	0	Setiap saat	6	Setiap saat	6	Beberapa kali dalam seminggu	5	Beberapa kali dalam seminggu	5	Setiap saat	6	Beberapa kali dalam seminggu	5
Data Lengkap	VS	Laki-laki	2	PPDS Obstetri dan Ginekologi	1	9	Junior	1	Ya	Beberapa kali dalam seminggu	5	Beberapa kali dalam sebulan	3	Beberapa kali dalam seminggu	5	Satu kali dalam seminggu	4	Beberapa kali dalam seminggu	5	Beberapa kali dalam seminggu	5	Beberapa kali dalam seminggu	5	Beberapa kali dalam sebulan	3	Beberapa kali dalam sebulan	3	Beberapa kali dalam setahun atau lebih sedikit dari itu	1	Beberapa kali dalam seminggu	5	Beberapa kali dalam seminggu	5	Satu kali dalam sebulan	2	Beberapa kali dalam setahun atau lebih sedikit dari itu	1	Beberapa kali dalam seminggu	5	Beberapa kali dalam seminggu	5	Beberapa kali dalam seminggu	5	Beberapa kali dalam sebulan	3	Beberapa kali dalam seminggu	5	Setiap saat	6
Data Lengkap	YM	Laki-laki	2	PPDS Obstetri dan Ginekologi	1	9	Junior	1	Ya	Beberapa kali dalam sebulan	3	Tidak pernah	0	Beberapa kali dalam sebulan	3	Satu kali dalam sebulan	2	Satu kali dalam sebulan	2	Beberapa kali dalam sebulan	3	Beberapa kali dalam setahun atau lebih sedikit dari itu	1	Tidak pernah	0	Beberapa kali dalam setahun atau lebih sedikit dari itu	1	Tidak pernah	0	Tidak pernah	0	Tidak pernah	0	Tidak pernah	0	Tidak pernah	0	Beberapa kali dalam setahun atau lebih sedikit dari itu	1	Setiap saat	6	Setiap saat	6	Beberapa kali dalam setahun atau lebih sedikit dari itu	1	Beberapa kali dalam setahun atau lebih sedikit dari itu	1	Beberapa kali dalam sebulan	3
Data Lengkap	R	Perempuan	1	PPDS Obstetri dan Ginekologi	1	9	Junior	1	Ya	Beberapa kali dalam sebulan	3	Beberapa kali dalam setahun atau lebih sedikit dari itu	1	Beberapa kali dalam sebulan	3	Beberapa kali dalam setahun atau lebih sedikit dari itu	1	Satu kali dalam sebulan	2	Beberapa kali dalam setahun atau lebih sedikit dari itu	1	Beberapa kali dalam sebulan	3	Tidak pernah	0	Satu kali dalam sebulan	2	Tidak pernah	0	Tidak pernah	0	Beberapa kali dalam setahun atau lebih sedikit dari itu	1	Tidak pernah	0	Beberapa kali dalam setahun atau lebih sedikit dari itu	1	Setiap saat	6	Beberapa kali dalam seminggu	5	Beberapa kali dalam sebulan	3	Beberapa kali dalam sebulan	3	Beberapa kali dalam seminggu	5	Beberapa kali dalam seminggu	5
Data Lengkap	NY	Perempuan	1	PPDS Obstetri dan Ginekologi	1	9	Senior	3	Ya	Beberapa kali dalam sebulan	3	Beberapa kali dalam seminggu	5	Beberapa kali dalam seminggu	5	Beberapa kali dalam sebulan	3	Beberapa kali dalam sebulan	3	Satu kali dalam sebulan	2	Beberapa kali dalam sebulan	3	Satu kali dalam sebulan	2	Beberapa kali dalam setahun atau lebih sedikit dari itu	1	Tidak pernah	0	Tidak pernah	0	Beberapa kali dalam seminggu	5	Tidak pernah	0	Beberapa kali dalam sebulan	3	Beberapa kali dalam seminggu	5	Beberapa kali dalam seminggu	5	Setiap saat	6	Beberapa kali dalam seminggu	5	Beberapa kali dalam seminggu	5	Beberapa kali dalam seminggu	5
Data Lengkap	YSW	Laki-laki	2	PPDS Obstetri dan Ginekologi	1	9	Madya	2	Ya	Beberapa kali dalam sebulan	3	Beberapa kali dalam sebulan	3	Beberapa kali dalam sebulan	3	Tidak pernah	0	Beberapa kali dalam setahun atau lebih sedikit dari itu	1	Tidak pernah	0	Beberapa kali dalam setahun atau lebih sedikit dari itu	1	Tidak pernah	0	Beberapa kali dalam setahun atau lebih sedikit dari itu	1	Tidak pernah	0	Tidak pernah	0	Tidak pernah	0	Tidak pernah	0	Tidak pernah	0	Beberapa kali dalam seminggu	5	Beberapa kali dalam seminggu	5	Beberapa kali dalam seminggu	5	Satu kali dalam seminggu	4	Setiap saat	6	Beberapa kali dalam seminggu	5
Data Lengkap	ONS	Perempuan	1	PPDS Obstetri dan Ginekologi	1	9	Madya	2	Ya	Beberapa kali dalam sebulan	3	Beberapa kali dalam sebulan	3	Beberapa kali dalam sebulan	3	Satu kali dalam sebulan	2	Satu kali dalam sebulan	2	Beberapa kali dalam setahun atau lebih sedikit dari itu	1	Beberapa kali dalam setahun atau lebih sedikit dari itu	1	Beberapa kali dalam setahun atau lebih sedikit dari itu	1	Tidak pernah	0	Tidak pernah	0	Tidak pernah	0	Tidak pernah	0	Tidak pernah	0	Tidak pernah	0	Beberapa kali dalam seminggu	5	Setiap saat	6	Beberapa kali dalam seminggu	5	Beberapa kali dalam seminggu	5	Setiap saat	6	Setiap saat	6
Data Lengkap	LLW	Perempuan	1	PPDS Obstetri dan Ginekologi	1	9	Junior	1	Ya	Tidak pernah	0	Tidak pernah	0	Tidak pernah	0	Tidak pernah	0	Tidak pernah	0	Tidak pernah	0	Tidak pernah	0	Tidak pernah	0	Tidak pernah	0	Tidak pernah	0	Tidak pernah	0	Tidak pernah	0	Tidak pernah	0	Tidak pernah	0	Beberapa kali dalam seminggu	5	Setiap saat	6	Setiap saat	6	Beberapa kali dalam sebulan	3	Beberapa kali dalam seminggu	5	Satu kali dalam seminggu	4
Data Lengkap	HZ	Laki-laki	2	PPDS Obstetri dan Ginekologi	1	9	Senior	3	Ya	Beberapa kali dalam sebulan	3	Beberapa kali dalam sebulan	3	Satu kali dalam seminggu	4	Tidak pernah	0	Satu kali dalam sebulan	2	Satu kali dalam sebulan	2	Beberapa kali dalam setahun atau lebih sedikit dari itu	1	Satu kali dalam sebulan	2	Beberapa kali dalam sebulan	3	Satu kali dalam sebulan	2	Beberapa kali dalam setahun atau lebih sedikit dari itu	1	Beberapa kali dalam sebulan	3	Beberapa kali dalam setahun atau lebih sedikit dari itu	1	Beberapa kali dalam setahun atau lebih sedikit dari itu	1	Satu kali dalam seminggu	4	Beberapa kali dalam seminggu	5	Beberapa kali dalam seminggu	5	Satu kali dalam seminggu	4	Beberapa kali dalam sebulan	3	Beberapa kali dalam seminggu	5
Data Lengkap	Nvw	Perempuan	1	PPDS Obstetri dan Ginekologi	1	9	Senior	3	Ya	Beberapa kali dalam setahun atau lebih sedikit dari itu	1	Beberapa kali dalam setahun atau lebih sedikit dari itu	1	Beberapa kali dalam setahun atau lebih sedikit dari itu	1	Beberapa kali dalam setahun atau lebih sedikit dari itu	1	Tidak pernah	0	Beberapa kali dalam setahun atau lebih sedikit dari itu	1	Tidak pernah	0	Beberapa kali dalam setahun atau lebih sedikit dari itu	1	Tidak pernah	0	Tidak pernah	0	Tidak pernah	0	Tidak pernah	0	Tidak pernah	0	Tidak pernah	0	Beberapa kali dalam seminggu	5	Beberapa kali dalam seminggu	5	Beberapa kali dalam sebulan	3	Beberapa kali dalam seminggu	5	Beberapa kali dalam seminggu	5	Setiap saat	6
Data Lengkap	LT	Perempuan	1	PPDS Obstetri dan Ginekologi	1	9	Senior	3	Ya	Beberapa kali dalam setahun atau lebih sedikit dari itu	1	Beberapa kali dalam setahun atau lebih sedikit dari itu	1	Satu kali dalam sebulan	2	Tidak pernah	0	Beberapa kali dalam setahun atau lebih sedikit dari itu	1	Beberapa kali dalam setahun atau lebih sedikit dari itu	1	Tidak pernah	0	Beberapa kali dalam setahun atau lebih sedikit dari itu	1	Beberapa kali dalam setahun atau lebih sedikit dari itu	1	Tidak pernah	0	Tidak pernah	0	Beberapa kali dalam setahun atau lebih sedikit dari itu	1	Tidak pernah	0	Tidak pernah	0	Beberapa kali dalam setahun atau lebih sedikit dari itu	1	Setiap saat	6	Satu kali dalam sebulan	2	Beberapa kali dalam setahun atau lebih sedikit dari itu	1	Setiap saat	6	Setiap saat	6
Data Lengkap	A	Laki-laki	2	PPDS Obstetri dan Ginekologi	1	9	Madya	2	Ya	Beberapa kali dalam sebulan	3	Beberapa kali dalam sebulan	3	Beberapa kali dalam sebulan	3	Beberapa kali dalam sebulan	3	Beberapa kali dalam sebulan	3	Beberapa kali dalam sebulan	3	Satu kali dalam sebulan	2	Beberapa kali dalam sebulan	3	Satu kali dalam sebulan	2	Tidak pernah	0	Tidak pernah	0	Beberapa kali dalam setahun atau lebih sedikit dari itu	1	Tidak pernah	0	Beberapa kali dalam setahun atau lebih sedikit dari itu	1	Beberapa kali dalam setahun atau lebih sedikit dari itu	1	Beberapa kali dalam sebulan	3	Satu kali dalam sebulan	2	Beberapa kali dalam sebulan	3	Beberapa kali dalam seminggu	5	Beberapa kali dalam seminggu	5
Data Lengkap	CTPR	Laki-laki	2	PPDS Obstetri dan Ginekologi	1	9	Madya	2	Ya	Beberapa kali dalam sebulan	3	Beberapa kali dalam sebulan	3	Beberapa kali dalam sebulan	3	Beberapa kali dalam setahun atau lebih sedikit dari itu	1	Beberapa kali dalam sebulan	3	Beberapa kali dalam setahun atau lebih sedikit dari itu	1	Beberapa kali dalam sebulan	3	Beberapa kali dalam setahun atau lebih sedikit dari itu	1	Beberapa kali dalam setahun atau lebih sedikit dari itu	1	Beberapa kali dalam setahun atau lebih sedikit dari itu	1	Beberapa kali dalam setahun atau lebih sedikit dari itu	1	Beberapa kali dalam setahun atau lebih sedikit dari itu	1	Beberapa kali dalam setahun atau lebih sedikit dari itu	1	Beberapa kali dalam setahun atau lebih sedikit dari itu	1	Setiap saat	6	Beberapa kali dalam seminggu	5	Setiap saat	6	Beberapa kali dalam seminggu	5	Beberapa kali dalam seminggu	5	Beberapa kali dalam seminggu	5
Data Lengkap	AS	Perempuan	1	PPDS Obstetri dan Ginekologi	1	9	Madya	2	Ya	Beberapa kali dalam setahun atau lebih sedikit dari itu	1	Beberapa kali dalam setahun atau lebih sedikit dari itu	1	Satu kali dalam sebulan	2	Beberapa kali dalam setahun atau lebih sedikit dari itu	1	Beberapa kali dalam setahun atau lebih sedikit dari itu	1	Tidak pernah	0	Tidak pernah	0	Beberapa kali dalam setahun atau lebih sedikit dari itu	1	Beberapa kali dalam setahun atau lebih sedikit dari itu	1	Tidak pernah	0	Tidak pernah	0	Beberapa kali dalam setahun atau lebih sedikit dari itu	1	Tidak pernah	0	Tidak pernah	0	Beberapa kali dalam setahun atau lebih sedikit dari itu	1	Beberapa kali dalam setahun atau lebih sedikit dari itu	1	Beberapa kali dalam setahun atau lebih sedikit dari itu	1	Beberapa kali dalam sebulan	3	Beberapa kali dalam setahun atau lebih sedikit dari itu	1	Beberapa kali dalam sebulan	3
Data Lengkap	Np	Perempuan	1	PPDS Obstetri dan Ginekologi	1	9	Senior	3	Ya	Beberapa kali dalam setahun atau lebih sedikit dari itu	1	Beberapa kali dalam setahun atau lebih sedikit dari itu	1	Satu kali dalam sebulan	2	Tidak pernah	0	Beberapa kali dalam setahun atau lebih sedikit dari itu	1	Tidak pernah	0	Tidak pernah	0	Tidak pernah	0	Tidak pernah	0	Tidak pernah	0	Tidak pernah	0	Beberapa kali dalam sebulan	3	Tidak pernah	0	Tidak pernah	0	Setiap saat	6	Setiap saat	6	Beberapa kali dalam seminggu	5	Satu kali dalam sebulan	2	Setiap saat	6	Beberapa kali dalam seminggu	5
Data Lengkap	AK	Perempuan	1	PPDS Obstetri dan Ginekologi	1	9	Senior	3	Ya	Beberapa kali dalam setahun atau lebih sedikit dari itu	1	Tidak pernah	0	Beberapa kali dalam setahun atau lebih sedikit dari itu	1	Tidak pernah	0	Tidak pernah	0	Beberapa kali dalam setahun atau lebih sedikit dari itu	1	Beberapa kali dalam setahun atau lebih sedikit dari itu	1	Tidak pernah	0	Tidak pernah	0	Tidak pernah	0	Tidak pernah	0	Tidak pernah	0	Tidak pernah	0	Tidak pernah	0	Setiap saat	6	Setiap saat	6	Setiap saat	6	Setiap saat	6	Setiap saat	6	Setiap saat	6
Data Lengkap	Asp	Perempuan	1	PPDS Obstetri dan Ginekologi	1	9	Junior	1	Ya	Beberapa kali dalam seminggu	5	Beberapa kali dalam seminggu	5	Beberapa kali dalam seminggu	5	Beberapa kali dalam seminggu	5	Satu kali dalam seminggu	4	Satu kali dalam seminggu	4	Beberapa kali dalam seminggu	5	Satu kali dalam seminggu	4	Satu kali dalam seminggu	4	Satu kali dalam seminggu	4	Satu kali dalam seminggu	4	Setiap saat	6	Beberapa kali dalam sebulan	3	Beberapa kali dalam sebulan	3	Satu kali dalam seminggu	4	Satu kali dalam seminggu	4	Beberapa kali dalam sebulan	3	Beberapa kali dalam sebulan	3	Beberapa kali dalam sebulan	3	Beberapa kali dalam seminggu	5
Data Lengkap	B	Laki-laki	2	PPDS Obstetri dan Ginekologi	1	9	Senior	3	Ya	Satu kali dalam seminggu	4	Tidak pernah	0	Tidak pernah	0	Tidak pernah	0	Beberapa kali dalam setahun atau lebih sedikit dari itu	1	Tidak pernah	0	Beberapa kali dalam setahun atau lebih sedikit dari itu	1	Tidak pernah	0	Beberapa kali dalam setahun atau lebih sedikit dari itu	1	Tidak pernah	0	Tidak pernah	0	Tidak pernah	0	Tidak pernah	0	Tidak pernah	0	Setiap saat	6	Setiap saat	6	Beberapa kali dalam seminggu	5	Setiap saat	6	Beberapa kali dalam seminggu	5	Beberapa kali dalam seminggu	5
Data Lengkap	AP	Laki-laki	2	PPDS Obstetri dan Ginekologi	1	9	Madya	2	Ya	Beberapa kali dalam setahun atau lebih sedikit dari itu	1	Tidak pernah	0	Beberapa kali dalam setahun atau lebih sedikit dari itu	1	Tidak pernah	0	Tidak pernah	0	Tidak pernah	0	Tidak pernah	0	Tidak pernah	0	Tidak pernah	0	Tidak pernah	0	Tidak pernah	0	Tidak pernah	0	Tidak pernah	0	Tidak pernah	0	Tidak pernah	0	Setiap saat	6	Tidak pernah	0	Setiap saat	6	Setiap saat	6	Setiap saat	6
Data Lengkap	AW	Laki-laki	2	PPDS Obstetri dan Ginekologi	1	9	Junior	1	Ya	Satu kali dalam seminggu	4	Beberapa kali dalam sebulan	3	Beberapa kali dalam sebulan	3	Beberapa kali dalam sebulan	3	Beberapa kali dalam sebulan	3	Beberapa kali dalam sebulan	3	Beberapa kali dalam sebulan	3	Satu kali dalam sebulan	2	Beberapa kali dalam sebulan	3	Tidak pernah	0	Tidak pernah	0	Satu kali dalam sebulan	2	Tidak pernah	0	Beberapa kali dalam setahun atau lebih sedikit dari itu	1	Beberapa kali dalam seminggu	5	Beberapa kali dalam seminggu	5	Beberapa kali dalam seminggu	5	Beberapa kali dalam seminggu	5	Beberapa kali dalam seminggu	5	Beberapa kali dalam seminggu	5
Data Lengkap	Astri	Perempuan	1	PPDS Obstetri dan Ginekologi	1	9	Junior	1	Ya	Satu kali dalam sebulan	2	Tidak pernah	0	Satu kali dalam sebulan	2	Tidak pernah	0	Tidak pernah	0	Tidak pernah	0	Beberapa kali dalam setahun atau lebih sedikit dari itu	1	Tidak pernah	0	Beberapa kali dalam setahun atau lebih sedikit dari itu	1	Tidak pernah	0	Tidak pernah	0	Tidak pernah	0	Tidak pernah	0	Tidak pernah	0	Beberapa kali dalam sebulan	3	Beberapa kali dalam sebulan	3	Satu kali dalam sebulan	2	Beberapa kali dalam sebulan	3	Beberapa kali dalam seminggu	5	Beberapa kali dalam seminggu	5
Data Lengkap	B	Perempuan	1	PPDS Obstetri dan Ginekologi	1	9	Senior	3	Ya	Satu kali dalam seminggu	4	Beberapa kali dalam sebulan	3	Beberapa kali dalam sebulan	3	Satu kali dalam sebulan	2	Satu kali dalam sebulan	2	Satu kali dalam sebulan	2	Beberapa kali dalam seminggu	5	Satu kali dalam seminggu	4	Beberapa kali dalam sebulan	3	Tidak pernah	0	Beberapa kali dalam setahun atau lebih sedikit dari itu	1	Satu kali dalam sebulan	2	Tidak pernah	0	Tidak pernah	0	Setiap saat	6	Setiap saat	6	Setiap saat	6	Beberapa kali dalam sebulan	3	Beberapa kali dalam seminggu	5	Beberapa kali dalam seminggu	5
Data Lengkap	KI	Perempuan	1	PPDS Obstetri dan Ginekologi	1	9	Senior	3	Ya	Beberapa kali dalam seminggu	5	Beberapa kali dalam seminggu	5	Beberapa kali dalam seminggu	5	Setiap saat	6	Setiap saat	6	Setiap saat	6	Beberapa kali dalam seminggu	5	Setiap saat	6	Setiap saat	6	Beberapa kali dalam sebulan	3	Beberapa kali dalam seminggu	5	Setiap saat	6	Beberapa kali dalam sebulan	3	Beberapa kali dalam sebulan	3	Setiap saat	6	Beberapa kali dalam seminggu	5	Beberapa kali dalam seminggu	5	Beberapa kali dalam sebulan	3	Beberapa kali dalam seminggu	5	Beberapa kali dalam seminggu	5
Data Lengkap	A	Perempuan	1	PPDS Obstetri dan Ginekologi	1	9	Madya	2	Ya	Beberapa kali dalam setahun atau lebih sedikit dari itu	1	Tidak pernah	0	Tidak pernah	0	Tidak pernah	0	Tidak pernah	0	Tidak pernah	0	Beberapa kali dalam setahun atau lebih sedikit dari itu	1	Tidak pernah	0	Tidak pernah	0	Tidak pernah	0	Tidak pernah	0	Tidak pernah	0	Tidak pernah	0	Tidak pernah	0	Beberapa kali dalam seminggu	5	Setiap saat	6	Setiap saat	6	Setiap saat	6	Setiap saat	6	Setiap saat	6
Data Lengkap	IN	Perempuan	1	PPDS Obstetri dan Ginekologi	1	9	Madya	2	Ya	Satu kali dalam seminggu	4	Tidak pernah	0	Satu kali dalam sebulan	2	Satu kali dalam sebulan	2	Beberapa kali dalam setahun atau lebih sedikit dari itu	1	Beberapa kali dalam setahun atau lebih sedikit dari itu	1	Beberapa kali dalam setahun atau lebih sedikit dari itu	1	Beberapa kali dalam setahun atau lebih sedikit dari itu	1	Beberapa kali dalam setahun atau lebih sedikit dari itu	1	Tidak pernah	0	Tidak pernah	0	Beberapa kali dalam setahun atau lebih sedikit dari itu	1	Tidak pernah	0	Tidak pernah	0	Setiap saat	6	Setiap saat	6	Setiap saat	6	Beberapa kali dalam seminggu	5	Setiap saat	6	Setiap saat	6
Data Lengkap	CRS	Perempuan	1	PPDS Obstetri dan Ginekologi	1	9	Senior	3	Ya	Beberapa kali dalam sebulan	3	Beberapa kali dalam sebulan	3	Beberapa kali dalam sebulan	3	Satu kali dalam sebulan	2	Beberapa kali dalam setahun atau lebih sedikit dari itu	1	Beberapa kali dalam setahun atau lebih sedikit dari itu	1	Beberapa kali dalam setahun atau lebih sedikit dari itu	1	Beberapa kali dalam setahun atau lebih sedikit dari itu	1	Beberapa kali dalam setahun atau lebih sedikit dari itu	1	Tidak pernah	0	Tidak pernah	0	Tidak pernah	0	Tidak pernah	0	Beberapa kali dalam setahun atau lebih sedikit dari itu	1	Beberapa kali dalam seminggu	5	Beberapa kali dalam seminggu	5	Beberapa kali dalam seminggu	5	Beberapa kali dalam sebulan	3	Beberapa kali dalam sebulan	3	Beberapa kali dalam seminggu	5
Data Lengkap	K	Perempuan	1	PPDS Obstetri dan Ginekologi	1	9	Madya	2	Ya	Tidak pernah	0	Beberapa kali dalam setahun atau lebih sedikit dari itu	1	Beberapa kali dalam setahun atau lebih sedikit dari itu	1	Tidak pernah	0	Tidak pernah	0	Tidak pernah	0	Beberapa kali dalam seminggu	5	Tidak pernah	0	Beberapa kali dalam setahun atau lebih sedikit dari itu	1	Tidak pernah	0	Beberapa kali dalam setahun atau lebih sedikit dari itu	1	Beberapa kali dalam setahun atau lebih sedikit dari itu	1	Tidak pernah	0	Tidak pernah	0	Beberapa kali dalam seminggu	5	Setiap saat	6	Beberapa kali dalam seminggu	5	Beberapa kali dalam seminggu	5	Beberapa kali dalam seminggu	5	Beberapa kali dalam seminggu	5
Data Lengkap	DR	Perempuan	1	PPDS Obstetri dan Ginekologi	1	9	Junior	1	Ya	Beberapa kali dalam sebulan	3	Beberapa kali dalam sebulan	3	Beberapa kali dalam sebulan	3	Beberapa kali dalam sebulan	3	Beberapa kali dalam sebulan	3	Satu kali dalam sebulan	2	Beberapa kali dalam sebulan	3	Beberapa kali dalam setahun atau lebih sedikit dari itu	1	Satu kali dalam sebulan	2	Beberapa kali dalam sebulan	3	Beberapa kali dalam setahun atau lebih sedikit dari itu	1	Satu kali dalam sebulan	2	Beberapa kali dalam sebulan	3	Tidak pernah	0	Beberapa kali dalam sebulan	3	Satu kali dalam sebulan	2	Beberapa kali dalam seminggu	5	Beberapa kali dalam sebulan	3	Beberapa kali dalam sebulan	3	Beberapa kali dalam sebulan	3
Data Lengkap	RAP	Laki-laki	2	PPDS Obstetri dan Ginekologi	1	9	Senior	3	Ya	Tidak pernah	0	Tidak pernah	0	Tidak pernah	0	Tidak pernah	0	Tidak pernah	0	Tidak pernah	0	Tidak pernah	0	Tidak pernah	0	Tidak pernah	0	Tidak pernah	0	Tidak pernah	0	Tidak pernah	0	Tidak pernah	0	Tidak pernah	0	Tidak pernah	0	Beberapa kali dalam setahun atau lebih sedikit dari itu	1	Tidak pernah	0	Setiap saat	6	Setiap saat	6	Setiap saat	6
Data Lengkap	N	Laki-laki	2	PPDS Obstetri dan Ginekologi	1	9	Senior	3	Ya	Beberapa kali dalam sebulan	3	Satu kali dalam sebulan	2	Beberapa kali dalam seminggu	5	Tidak pernah	0	Satu kali dalam sebulan	2	Beberapa kali dalam sebulan	3	Beberapa kali dalam sebulan	3	Satu kali dalam sebulan	2	Satu kali dalam sebulan	2	Tidak pernah	0	Beberapa kali dalam setahun atau lebih sedikit dari itu	1	Satu kali dalam sebulan	2	Tidak pernah	0	Tidak pernah	0	Beberapa kali dalam sebulan	3	Beberapa kali dalam sebulan	3	Beberapa kali dalam sebulan	3	Beberapa kali dalam sebulan	3	Satu kali dalam sebulan	2	Beberapa kali dalam sebulan	3
Data Lengkap	IW	Perempuan	1	PPDS Obstetri dan Ginekologi	1	9	Senior	3	Ya	Beberapa kali dalam setahun atau lebih sedikit dari itu	1	Beberapa kali dalam setahun atau lebih sedikit dari itu	1	Beberapa kali dalam setahun atau lebih sedikit dari itu	1	Tidak pernah	0	Beberapa kali dalam setahun atau lebih sedikit dari itu	1	Beberapa kali dalam setahun atau lebih sedikit dari itu	1	Beberapa kali dalam setahun atau lebih sedikit dari itu	1	Beberapa kali dalam setahun atau lebih sedikit dari itu	1	Beberapa kali dalam setahun atau lebih sedikit dari itu	1	Tidak pernah	0	Tidak pernah	0	Satu kali dalam sebulan	2	Tidak pernah	0	Beberapa kali dalam setahun atau lebih sedikit dari itu	1	Beberapa kali dalam sebulan	3	Beberapa kali dalam sebulan	3	Beberapa kali dalam sebulan	3	Beberapa kali dalam sebulan	3	Beberapa kali dalam sebulan	3	Beberapa kali dalam sebulan	3
Data Lengkap	AW	Laki-laki	2	PPDS Obstetri dan Ginekologi	1	9	Senior	3	Ya	Beberapa kali dalam seminggu	5	Beberapa kali dalam seminggu	5	Beberapa kali dalam seminggu	5	Beberapa kali dalam seminggu	5	Beberapa kali dalam sebulan	3	Beberapa kali dalam seminggu	5	Beberapa kali dalam sebulan	3	Beberapa kali dalam seminggu	5	Beberapa kali dalam sebulan	3	Tidak pernah	0	Beberapa kali dalam setahun atau lebih sedikit dari itu	1	Beberapa kali dalam setahun atau lebih sedikit dari itu	1	Beberapa kali dalam setahun atau lebih sedikit dari itu	1	Tidak pernah	0	Setiap saat	6	Setiap saat	6	Setiap saat	6	Beberapa kali dalam sebulan	3	Beberapa kali dalam sebulan	3	Beberapa kali dalam seminggu	5
Data Lengkap	TT	Laki-laki	2	PPDS Obstetri dan Ginekologi	1	9	Junior	1	Ya	Beberapa kali dalam sebulan	3	Beberapa kali dalam sebulan	3	Satu kali dalam seminggu	4	Beberapa kali dalam setahun atau lebih sedikit dari itu	1	Beberapa kali dalam setahun atau lebih sedikit dari itu	1	Beberapa kali dalam setahun atau lebih sedikit dari itu	1	Beberapa kali dalam setahun atau lebih sedikit dari itu	1	Beberapa kali dalam setahun atau lebih sedikit dari itu	1	Beberapa kali dalam setahun atau lebih sedikit dari itu	1	Tidak pernah	0	Tidak pernah	0	Beberapa kali dalam setahun atau lebih sedikit dari itu	1	Tidak pernah	0	Beberapa kali dalam setahun atau lebih sedikit dari itu	1	Beberapa kali dalam setahun atau lebih sedikit dari itu	1	Beberapa kali dalam sebulan	3	Beberapa kali dalam sebulan	3	Beberapa kali dalam sebulan	3	Beberapa kali dalam setahun atau lebih sedikit dari itu	1	Beberapa kali dalam sebulan	3
Data Lengkap	BARA	Perempuan	1	PPDS Obstetri dan Ginekologi	1	9	Madya	2	Ya	Beberapa kali dalam sebulan	3	Satu kali dalam sebulan	2	Beberapa kali dalam setahun atau lebih sedikit dari itu	1	Beberapa kali dalam setahun atau lebih sedikit dari itu	1	Beberapa kali dalam setahun atau lebih sedikit dari itu	1	Beberapa kali dalam setahun atau lebih sedikit dari itu	1	Beberapa kali dalam setahun atau lebih sedikit dari itu	1	Beberapa kali dalam setahun atau lebih sedikit dari itu	1	Beberapa kali dalam setahun atau lebih sedikit dari itu	1	Beberapa kali dalam setahun atau lebih sedikit dari itu	1	Beberapa kali dalam setahun atau lebih sedikit dari itu	1	Beberapa kali dalam setahun atau lebih sedikit dari itu	1	Beberapa kali dalam setahun atau lebih sedikit dari itu	1	Tidak pernah	0	Beberapa kali dalam setahun atau lebih sedikit dari itu	1	Beberapa kali dalam setahun atau lebih sedikit dari itu	1	Beberapa kali dalam setahun atau lebih sedikit dari itu	1	Beberapa kali dalam setahun atau lebih sedikit dari itu	1	Beberapa kali dalam setahun atau lebih sedikit dari itu	1	Beberapa kali dalam setahun atau lebih sedikit dari itu	1
Data Lengkap	BK	Laki-laki	2	PPDS Obstetri dan Ginekologi	1	9	Junior	1	Ya	Beberapa kali dalam seminggu	5	Beberapa kali dalam seminggu	5	Beberapa kali dalam seminggu	5	Beberapa kali dalam sebulan	3	Satu kali dalam sebulan	2	Tidak pernah	0	Satu kali dalam sebulan	2	Beberapa kali dalam sebulan	3	Tidak pernah	0	Tidak pernah	0	Beberapa kali dalam setahun atau lebih sedikit dari itu	1	Beberapa kali dalam setahun atau lebih sedikit dari itu	1	Tidak pernah	0	Tidak pernah	0	Setiap saat	6	Setiap saat	6	Setiap saat	6	Beberapa kali dalam seminggu	5	Setiap saat	6	Setiap saat	6
Data Lengkap	GA	Perempuan	1	PPDS Obstetri dan Ginekologi	1	9	Junior	1	Ya	Beberapa kali dalam sebulan	3	Beberapa kali dalam setahun atau lebih sedikit dari itu	1	Setiap saat	6	Beberapa kali dalam seminggu	5	Beberapa kali dalam seminggu	5	Satu kali dalam sebulan	2	Setiap saat	6	Tidak pernah	0	Beberapa kali dalam sebulan	3	Tidak pernah	0	Tidak pernah	0	Beberapa kali dalam seminggu	5	Tidak pernah	0	Tidak pernah	0	Setiap saat	6	Setiap saat	6	Setiap saat	6	Beberapa kali dalam seminggu	5	Beberapa kali dalam seminggu	5	Beberapa kali dalam seminggu	5
Data Lengkap	E	Perempuan	1	PPDS Obstetri dan Ginekologi	1	9	Madya	2	Ya	Beberapa kali dalam sebulan	3	Beberapa kali dalam sebulan	3	Beberapa kali dalam sebulan	3	Beberapa kali dalam seminggu	5	Beberapa kali dalam seminggu	5	Beberapa kali dalam seminggu	5	Beberapa kali dalam sebulan	3	Beberapa kali dalam setahun atau lebih sedikit dari itu	1	Beberapa kali dalam setahun atau lebih sedikit dari itu	1	Tidak pernah	0	Beberapa kali dalam sebulan	3	Beberapa kali dalam seminggu	5	Tidak pernah	0	Tidak pernah	0	Setiap saat	6	Setiap saat	6	Setiap saat	6	Beberapa kali dalam seminggu	5	Setiap saat	6	Beberapa kali dalam seminggu	5
Data Lengkap	EA	Perempuan	1	PPDS Obstetri dan Ginekologi	1	9	Junior	1	Ya	Beberapa kali dalam setahun atau lebih sedikit dari itu	1	Beberapa kali dalam setahun atau lebih sedikit dari itu	1	Tidak pernah	0	Tidak pernah	0	Beberapa kali dalam setahun atau lebih sedikit dari itu	1	Beberapa kali dalam setahun atau lebih sedikit dari itu	1	Beberapa kali dalam setahun atau lebih sedikit dari itu	1	Tidak pernah	0	Beberapa kali dalam setahun atau lebih sedikit dari itu	1	Tidak pernah	0	Beberapa kali dalam setahun atau lebih sedikit dari itu	1	Beberapa kali dalam setahun atau lebih sedikit dari itu	1	Tidak pernah	0	Tidak pernah	0	Beberapa kali dalam setahun atau lebih sedikit dari itu	1	Beberapa kali dalam sebulan	3	Beberapa kali dalam sebulan	3	Beberapa kali dalam setahun atau lebih sedikit dari itu	1	Beberapa kali dalam seminggu	5	Setiap saat	6
Data Lengkap	ENS	Laki-laki	2	PPDS Obstetri dan Ginekologi	1	9	Junior	1	Ya	Beberapa kali dalam seminggu	5	Beberapa kali dalam setahun atau lebih sedikit dari itu	1	Beberapa kali dalam seminggu	5	Beberapa kali dalam sebulan	3	Beberapa kali dalam setahun atau lebih sedikit dari itu	1	Satu kali dalam seminggu	4	Setiap saat	6	Beberapa kali dalam setahun atau lebih sedikit dari itu	1	Beberapa kali dalam sebulan	3	Tidak pernah	0	Satu kali dalam sebulan	2	Beberapa kali dalam setahun atau lebih sedikit dari itu	1	Satu kali dalam seminggu	4	Tidak pernah	0	Beberapa kali dalam seminggu	5	Beberapa kali dalam seminggu	5	Satu kali dalam sebulan	2	Satu kali dalam sebulan	2	Setiap saat	6	Satu kali dalam seminggu	4
Data Lengkap	mnf	Perempuan	1	PPDS Obstetri dan Ginekologi	1	9	Junior	1	Ya	Beberapa kali dalam setahun atau lebih sedikit dari itu	1	Tidak pernah	0	Tidak pernah	0	Beberapa kali dalam setahun atau lebih sedikit dari itu	1	Beberapa kali dalam setahun atau lebih sedikit dari itu	1	Tidak pernah	0	Tidak pernah	0	Beberapa kali dalam setahun atau lebih sedikit dari itu	1	Tidak pernah	0	Tidak pernah	0	Tidak pernah	0	Beberapa kali dalam setahun atau lebih sedikit dari itu	1	Tidak pernah	0	Tidak pernah	0	Beberapa kali dalam setahun atau lebih sedikit dari itu	1	Beberapa kali dalam seminggu	5	Beberapa kali dalam seminggu	5	Setiap saat	6	Beberapa kali dalam seminggu	5	Beberapa kali dalam seminggu	5
Data Lengkap	WA	Laki-laki	2	PPDS Obstetri dan Ginekologi	1	9	Junior	1	Ya	Beberapa kali dalam seminggu	5	Setiap saat	6	Beberapa kali dalam seminggu	5	Tidak pernah	0	Satu kali dalam sebulan	2	Beberapa kali dalam setahun atau lebih sedikit dari itu	1	Beberapa kali dalam setahun atau lebih sedikit dari itu	1	Tidak pernah	0	Beberapa kali dalam setahun atau lebih sedikit dari itu	1	Tidak pernah	0	Tidak pernah	0	Beberapa kali dalam setahun atau lebih sedikit dari itu	1	Tidak pernah	0	Beberapa kali dalam setahun atau lebih sedikit dari itu	1	Setiap saat	6	Beberapa kali dalam seminggu	5	Beberapa kali dalam seminggu	5	Beberapa kali dalam seminggu	5	Beberapa kali dalam sebulan	3	Beberapa kali dalam sebulan	3
Data Lengkap	NY	Perempuan	1	PPDS Obstetri dan Ginekologi	1	9	Senior	3	Ya	Beberapa kali dalam sebulan	3	Beberapa kali dalam seminggu	5	Beberapa kali dalam seminggu	5	Beberapa kali dalam sebulan	3	Beberapa kali dalam sebulan	3	Satu kali dalam sebulan	2	Beberapa kali dalam sebulan	3	Satu kali dalam sebulan	2	Beberapa kali dalam setahun atau lebih sedikit dari itu	1	Tidak pernah	0	Tidak pernah	0	Beberapa kali dalam seminggu	5	Tidak pernah	0	Beberapa kali dalam sebulan	3	Beberapa kali dalam seminggu	5	Beberapa kali dalam seminggu	5	Setiap saat	6	Beberapa kali dalam seminggu	5	Beberapa kali dalam seminggu	5	Beberapa kali dalam seminggu	5
Data Lengkap	EDN	Perempuan	1	PPDS Obstetri dan Ginekologi	1	9	Senior	3	Ya	Beberapa kali dalam sebulan	3	Beberapa kali dalam sebulan	3	Beberapa kali dalam sebulan	3	Beberapa kali dalam sebulan	3	Satu kali dalam seminggu	4	Beberapa kali dalam setahun atau lebih sedikit dari itu	1	Beberapa kali dalam setahun atau lebih sedikit dari itu	1	Beberapa kali dalam sebulan	3	Satu kali dalam sebulan	2	Tidak pernah	0	Tidak pernah	0	Satu kali dalam sebulan	2	Tidak pernah	0	Tidak pernah	0	Beberapa kali dalam sebulan	3	Beberapa kali dalam sebulan	3	Beberapa kali dalam sebulan	3	Beberapa kali dalam setahun atau lebih sedikit dari itu	1	Beberapa kali dalam sebulan	3	Beberapa kali dalam sebulan	3
Data Lengkap	SP	Perempuan	1	PPDS Obstetri dan Ginekologi	1	9	Senior	3	Ya	Beberapa kali dalam sebulan	3	Satu kali dalam sebulan	2	Beberapa kali dalam sebulan	3	Satu kali dalam sebulan	2	Satu kali dalam sebulan	2	Beberapa kali dalam setahun atau lebih sedikit dari itu	1	Beberapa kali dalam sebulan	3	Beberapa kali dalam setahun atau lebih sedikit dari itu	1	Beberapa kali dalam setahun atau lebih sedikit dari itu	1	Tidak pernah	0	Tidak pernah	0	Beberapa kali dalam setahun atau lebih sedikit dari itu	1	Tidak pernah	0	Tidak pernah	0	Beberapa kali dalam sebulan	3	Beberapa kali dalam seminggu	5	Beberapa kali dalam seminggu	5	Beberapa kali dalam seminggu	5	Beberapa kali dalam seminggu	5	Setiap saat	6
Data Lengkap	FN	Perempuan	1	PPDS Obstetri dan Ginekologi	1	9	Senior	3	Ya	Satu kali dalam sebulan	2	Satu kali dalam sebulan	2	Satu kali dalam sebulan	2	Tidak pernah	0	Beberapa kali dalam setahun atau lebih sedikit dari itu	1	Tidak pernah	0	Beberapa kali dalam setahun atau lebih sedikit dari itu	1	Beberapa kali dalam setahun atau lebih sedikit dari itu	1	Beberapa kali dalam setahun atau lebih sedikit dari itu	1	Tidak pernah	0	Tidak pernah	0	Beberapa kali dalam setahun atau lebih sedikit dari itu	1	Tidak pernah	0	Tidak pernah	0	Satu kali dalam seminggu	4	Satu kali dalam seminggu	4	Beberapa kali dalam sebulan	3	Beberapa kali dalam sebulan	3	Beberapa kali dalam sebulan	3	Satu kali dalam sebulan	2
Data Lengkap	BK	Laki-laki	2	PPDS Obstetri dan Ginekologi	1	9	Junior	1	Ya	Beberapa kali dalam seminggu	5	Beberapa kali dalam seminggu	5	Beberapa kali dalam seminggu	5	Beberapa kali dalam sebulan	3	Satu kali dalam sebulan	2	Tidak pernah	0	Satu kali dalam sebulan	2	Beberapa kali dalam sebulan	3	Tidak pernah	0	Tidak pernah	0	Beberapa kali dalam setahun atau lebih sedikit dari itu	1	Beberapa kali dalam setahun atau lebih sedikit dari itu	1	Tidak pernah	0	Tidak pernah	0	Setiap saat	6	Setiap saat	6	Setiap saat	6	Beberapa kali dalam seminggu	5	Setiap saat	6	Setiap saat	6
Data Lengkap	AZ	Laki-laki	2	PPDS Obstetri dan Ginekologi	1	9	Madya	2	Ya	Beberapa kali dalam sebulan	3	Tidak pernah	0	Beberapa kali dalam setahun atau lebih sedikit dari itu	1	Tidak pernah	0	Beberapa kali dalam sebulan	3	Tidak pernah	0	Tidak pernah	0	Tidak pernah	0	Tidak pernah	0	Tidak pernah	0	Tidak pernah	0	Tidak pernah	0	Tidak pernah	0	Tidak pernah	0	Setiap saat	6	Setiap saat	6	Setiap saat	6	Beberapa kali dalam seminggu	5	Setiap saat	6	Setiap saat	6
Data Lengkap	Isf	Perempuan	1	PPDS Obstetri dan Ginekologi	1	9	Senior	3	Ya	Beberapa kali dalam sebulan	3	Beberapa kali dalam setahun atau lebih sedikit dari itu	1	Beberapa kali dalam sebulan	3	Beberapa kali dalam sebulan	3	Beberapa kali dalam sebulan	3	Beberapa kali dalam sebulan	3	Satu kali dalam sebulan	2	Beberapa kali dalam sebulan	3	Satu kali dalam sebulan	2	Tidak pernah	0	Satu kali dalam sebulan	2	Tidak pernah	0	Tidak pernah	0	Tidak pernah	0	Tidak pernah	0	Tidak pernah	0	Tidak pernah	0	Tidak pernah	0	Tidak pernah	0	Tidak pernah	0
Data Lengkap	D	Perempuan	1	PPDS Obstetri dan Ginekologi	1	9	Junior	1	Ya	Beberapa kali dalam sebulan	3	Beberapa kali dalam sebulan	3	Beberapa kali dalam sebulan	3	Satu kali dalam sebulan	2	Beberapa kali dalam sebulan	3	Satu kali dalam sebulan	2	Satu kali dalam sebulan	2	Beberapa kali dalam setahun atau lebih sedikit dari itu	1	Satu kali dalam sebulan	2	Tidak pernah	0	Tidak pernah	0	Beberapa kali dalam setahun atau lebih sedikit dari itu	1	Beberapa kali dalam setahun atau lebih sedikit dari itu	1	Tidak pernah	0	Beberapa kali dalam setahun atau lebih sedikit dari itu	1	Beberapa kali dalam setahun atau lebih sedikit dari itu	1	Beberapa kali dalam sebulan	3	Beberapa kali dalam sebulan	3	Beberapa kali dalam sebulan	3	Beberapa kali dalam sebulan	3
Data Lengkap	D	Perempuan	1	PPDS Obstetri dan Ginekologi	1	9	Junior	1	Ya	Beberapa kali dalam sebulan	3	Beberapa kali dalam sebulan	3	Beberapa kali dalam sebulan	3	Satu kali dalam sebulan	2	Beberapa kali dalam sebulan	3	Satu kali dalam sebulan	2	Satu kali dalam sebulan	2	Beberapa kali dalam setahun atau lebih sedikit dari itu	1	Satu kali dalam sebulan	2	Tidak pernah	0	Tidak pernah	0	Beberapa kali dalam setahun atau lebih sedikit dari itu	1	Beberapa kali dalam setahun atau lebih sedikit dari itu	1	Tidak pernah	0	Beberapa kali dalam setahun atau lebih sedikit dari itu	1	Beberapa kali dalam setahun atau lebih sedikit dari itu	1	Beberapa kali dalam sebulan	3	Beberapa kali dalam sebulan	3	Beberapa kali dalam sebulan	3	Beberapa kali dalam sebulan	3
Data Lengkap	NI	Perempuan	1	PPDS Obstetri dan Ginekologi	1	9	Junior	1	Ya	Beberapa kali dalam seminggu	5	Beberapa kali dalam seminggu	5	Beberapa kali dalam seminggu	5	Tidak pernah	0	Beberapa kali dalam sebulan	3	Beberapa kali dalam setahun atau lebih sedikit dari itu	1	Satu kali dalam seminggu	4	Beberapa kali dalam setahun atau lebih sedikit dari itu	1	Beberapa kali dalam setahun atau lebih sedikit dari itu	1	Tidak pernah	0	Satu kali dalam sebulan	2	Beberapa kali dalam seminggu	5	Tidak pernah	0	Tidak pernah	0	Beberapa kali dalam setahun atau lebih sedikit dari itu	1	Beberapa kali dalam sebulan	3	Beberapa kali dalam sebulan	3	Beberapa kali dalam sebulan	3	Beberapa kali dalam seminggu	5	Satu kali dalam sebulan	2
Data Lengkap	SL	Perempuan	1	PPDS Obstetri dan Ginekologi	1	9	Senior	3	Ya	Beberapa kali dalam seminggu	5	Beberapa kali dalam sebulan	3	Setiap saat	6	Beberapa kali dalam seminggu	5	Beberapa kali dalam seminggu	5	Beberapa kali dalam sebulan	3	Beberapa kali dalam sebulan	3	Beberapa kali dalam sebulan	3	Satu kali dalam sebulan	2	Tidak pernah	0	Tidak pernah	0	Beberapa kali dalam sebulan	3	Beberapa kali dalam setahun atau lebih sedikit dari itu	1	Satu kali dalam sebulan	2	Beberapa kali dalam seminggu	5	Beberapa kali dalam seminggu	5	Beberapa kali dalam seminggu	5	Beberapa kali dalam sebulan	3	Beberapa kali dalam seminggu	5	Beberapa kali dalam seminggu	5
					167			31
					221
[truncated: 84 more columns]

## Sheet: Details
Program	Complete Questionnaire	Incomplete Questionnaire	Total
PA	28	6	34
Mikro	18	8	26
Psiki	45	19	64
Pulmo	58	20	78
THT	37	5	42
Anestesi	42	40	82
IPD	12	15	27
Kulit	52	0	52
Obgin	96	0	96
	n	388
Burnout		Coping Mechanism
EE	Emotional Exhaustion	SD	Self Distraction			JP (Jenis Prodi) / Type of program	Paparan tinggi COVID-19	2
DP	Depersonalization	AC	Active coping				Paparan rendah COVID-19	1
PA	Personal Accomplishment	D	Denial			Prodi / Program	PA	1
		SU	Substance use				Mikro	2
EE_Kategori, DP_Kategori, PA_Kategori		UES	Use of emotional support				Psiki	3
High risk burnout	3	BD	Behavioral disengagement				Pulmo	4
Moderate risk burnout	2	PR	Positive reframing				THT	5
Low risk burnout	1	V	Venting				Anestesi	6
		UIS	Use of instrumental support				IPD	7
High EE	>=27	R	Religion				Kulit	8
Moderate EE	19-26	A	Acceptance				Obgin	9
Low EE	0-18	P	Planning			JK (Jenis Kelamin)/Gender	Perempuan	1
High DP	>=10	SB	Self Blame				Laki-laki	2
Moderate DP	6--9					TP (Tingkat Pendidikan)/Level of education	Junior	1
Low DP	0-5	ACoping	Adaptive Coping				Madya	2
High PA	0-33	MC	Maladaptive Coping				Senior	3
Moderate PA	34-39	PF	Problem Focus
Low PA	>=40	EF	Emotion Focus
